# Supplementary material for: Compensatory Interplay Between Clarin‐1 and Clarin‐2 Deafness‐Associated Proteins Governs Phenotypic Variability in Hearing
Source: Adv Sci (Weinh). 2026 Jan 22;13(20):e21853. doi: 10.1002/advs.202521853 (PMC13067776; doi:10.1002/advs.202521853)
Supplement: Supplementary file 2 — Supporting File 2: advs73883‐sup‐0002‐Tables.zip. [file ADVS-13-e21853-s003.zip]

Archive with 8 entries (8 files):
- advs202521853_Table S1.xlsx
- advs202521853_Table S8.docx
- advs202521853_Table S7.docx
- advs202521853_Table S6.docx
- advs202521853_Table S5.docx
- advs202521853_Table S4.docx
- advs202521853_Table S3.xlsx
- advs202521853_Table S2.xlsx
