# Supplementary material for: Compensatory Interplay Between Clarin‐1 and Clarin‐2 Deafness‐Associated Proteins Governs Phenotypic Variability in Hearing
Source: Adv Sci (Weinh). 2026 Jan 22;13(20):e21853. doi: 10.1002/advs.202521853 (PMC13067776; doi:10.1002/advs.202521853)
Supplement: Supplementary file 2 — Supporting File 2: advs73883‐sup‐0002‐Tables.zip. [file ADVS-13-e21853-s003.zip › advs202521853_Table S1.xlsx]

## Sheet: Sheet1
Table S1. RNA-seq analysis of differentially expressed genes in the organ of Corti from Clrn1-/- mice at P21 relative to wild-type.
Gene Symbol	Description	Gene Position	Log2 Fold change	Qval
Ifi202b	interferon activated gene 202B	chr1:173962568-173982744	8.23	0.000149395
Zfp990	zinc finger protein 990	chr4:145510759-145539188	7.73	0.0001021
Gm15446	predicted gene 15446	chr5:109923400-109943936	7.42	3.33072e-05
Gm12666	predicted gene 12666	chr4:92190744-92191749	6.75	0.00036331
St6galnac1	ST6 (alpha-N-acetyl-neuraminyl-2,3-beta-galactosyl-1,3)-N-acetylgalactosaminide alpha-2,6-sialyltransferase 1	chr11:116765025-116775507	6.34	0.00117326
Pmch	pro-melanin-concentrating hormone	chr10:88091072-88092375	5.44	0.000758983
Plbd1	phospholipase B domain containing 1	chr6:136612070-136661928	5.38	2.6548e-05
Atp1a4	ATPase, Na+/K+ transporting, alpha 4 polypeptide	chr1:172223513-172258414	5.09	0.00107346
Ccnb1ip1	cyclin B1 interacting protein 1	chr14:50789248-50807732	5.09	0.00667035
Galr1	galanin receptor 1	chr18:82392380-82406777	4.85	0.000887293
Rnase2a	ribonuclease, RNase A family, 2A (liver, eosinophil-derived neurotoxin)	chr14:51255262-51256112	4.79	0.00204447
Gpx6	glutathione peroxidase 6	chr13:21312125-21319624	4.66	0.00198425
Fgf8	fibroblast growth factor 8	chr19:45736798-45742915	4.6	0.00373496
Mmel1	membrane metallo-endopeptidase-like 1	chr4:154869585-154895528	4.25	0.000881801
Ccdc153	coiled-coil domain containing 153	chr9:44240676-44247306	4.02	0.0256464
Ugt1a6b	UDP glucuronosyltransferase 1 family, polypeptide A6B	chr1:88103252-88219003	4	0.00241003
Serpinb11	serine (or cysteine) peptidase inhibitor, clade B (ovalbumin), member 11	chr1:107361198-107380475	3.96	0.00969167
Ryr1	ryanodine receptor 1, skeletal muscle	chr7:29003344-29125179	3.85	8.34742e-05
Tmem212	transmembrane protein 212	chr3:27866066-27896368	3.48	0.0360711
Slc25a48	solute carrier family 25, member 48	chr13:56438355-56474239	3.41	0.000127975
Sprr1a	small proline-rich protein 1A	chr3:92483952-92485895	3.39	0.000355547
Reg3g	regenerating islet-derived 3 gamma	chr6:78466269-78468872	3.35	0.0442564
Gm21411	predicted gene, 21411	chr4:146891696-146909590	3.27	0.00762378
1700123K08Rik	RIKEN cDNA 1700123K08 gene	chr5:138561840-138564712	3.25	0.010085
Fosl1	fos-like antigen 1	chr19:5447547-5455946	3.24	0.0151035
Zfp985	zinc finger protein 985	chr4:147553277-147585198	3.14	0.00417019
Mansc4	MANSC domain containing 4	chr6:147075060-147087032	3.1	0.000229591
Pmel	premelanosome protein	chr10:128704195-128720238	3.08	3.33072e-05
Pth2r	parathyroid hormone 2 receptor	chr1:65282056-65389244	3.01	0.0133004
Sftpd	surfactant associated protein D	chr14:41172214-41185149	3.01	0.036746
Gjb3	gap junction protein, beta 3	chr4:127325235-127330844	2.94	0.0246255
Masp2	mannan-binding lectin serine peptidase 2	chr4:148602554-148615499	2.93	0.00201534
Alox15	arachidonate 15-lipoxygenase	chr11:70344152-70352031	2.9	0.00389316
Krt17	keratin 17	chr11:100256217-100261029	2.84	0.0320418
Sntn	sentan, cilia apical structure protein	chr14:13670876-13683148	2.83	0.0211181
Pah	phenylalanine hydroxylase	chr10:87521795-87584136	2.82	0.00953778
Ggt6	gamma-glutamyltransferase 6	chr11:72435526-72438400	2.79	0.0160155
2210017I01Rik	RIKEN cDNA 2210017I01 gene	chr3:92604718-92607492	2.79	0.0321951
2210017I01Rik	RIKEN cDNA 2210017I01 gene	chr3:92604718-92607492	2.79	0.0321951
2210017I01Rik	RIKEN cDNA 2210017I01 gene	chr3:92604718-92607492	2.79	0.0321951
2210017I01Rik	RIKEN cDNA 2210017I01 gene	chr3:92604718-92607492	2.79	0.0321951
2210017I01Rik	RIKEN cDNA 2210017I01 gene	chr3:92604718-92607492	2.79	0.0321951
2210017I01Rik	RIKEN cDNA 2210017I01 gene	chr3:92604718-92607492	2.79	0.0321951
2210017I01Rik	RIKEN cDNA 2210017I01 gene	chr3:92604718-92607492	2.79	0.0321951
2210017I01Rik	RIKEN cDNA 2210017I01 gene	chr3:92604718-92607492	2.79	0.0321951
2210017I01Rik	RIKEN cDNA 2210017I01 gene	chr3:92604718-92607492	2.79	0.0321951
2210017I01Rik	RIKEN cDNA 2210017I01 gene	chr3:92604718-92607492	2.79	0.0321951
2210017I01Rik	RIKEN cDNA 2210017I01 gene	chr3:92604718-92607492	2.79	0.0321951
2210017I01Rik	RIKEN cDNA 2210017I01 gene	chr3:92604718-92607492	2.79	0.0321951
2210017I01Rik	RIKEN cDNA 2210017I01 gene	chr3:92604718-92607492	2.79	0.0321951
2210017I01Rik	RIKEN cDNA 2210017I01 gene	chr3:92604718-92607492	2.79	0.0321951
2210017I01Rik	RIKEN cDNA 2210017I01 gene	chr3:92604718-92607492	2.79	0.0321951
2210017I01Rik	RIKEN cDNA 2210017I01 gene	chr3:92604718-92607492	2.79	0.0321951
2210017I01Rik	RIKEN cDNA 2210017I01 gene	chr3:92604718-92607492	2.79	0.0321951
2210017I01Rik	RIKEN cDNA 2210017I01 gene	chr3:92604718-92607492	2.79	0.0321951
2210017I01Rik	RIKEN cDNA 2210017I01 gene	chr3:92604718-92607492	2.79	0.0321951
2210017I01Rik	RIKEN cDNA 2210017I01 gene	chr3:92604718-92607492	2.79	0.0321951
2210017I01Rik	RIKEN cDNA 2210017I01 gene	chr3:92604718-92607492	2.79	0.0321951
2210017I01Rik	RIKEN cDNA 2210017I01 gene	chr3:92604718-92607492	2.79	0.0321951
2210017I01Rik	RIKEN cDNA 2210017I01 gene	chr3:92604718-92607492	2.79	0.0321951
Fbp1	fructose bisphosphatase 1	chr13:62864753-62888282	2.76	0.0319644
Oas1d	2'-5' oligoadenylate synthetase 1D	chr5:120914536-120921652	2.74	0.0232291
Bpifa1	BPI fold containing family A, member 1	chr2:154142880-154149219	2.72	0.00183842
Fosb	FBJ osteosarcoma oncogene B	chr7:19302696-19310051	2.71	0.010961
Cyp4b1	cytochrome P450, family 4, subfamily b, polypeptide 1	chr4:115624725-115647723	2.68	0.031355
4930438A08Rik	RIKEN cDNA 4930438A08 gene	chr11:58274799-58294289	2.68	0.0492366
Samd11	sterile alpha motif domain containing 11	chr4:156246966-156255657	2.66	7.00281e-05
Crb1	crumbs family member 1, photoreceptor morphogenesis associated	chr1:139197056-139377100	2.61	0.000640214
Tmem274		chr4:149477378-149483549	2.61	0.0314128
Cebpe	CCAAT/enhancer binding protein (C/EBP), epsilon	chr14:54710360-54712174	2.53	0.042406
Ccl7	chemokine (C-C motif) ligand 7	chr11:82045712-82047525	2.52	0.0107945
Tex29	testis expressed 29	chr8:11840474-11855761	2.52	0.0366195
Sdr16c5	short chain dehydrogenase/reductase family 16C, member 5	chr4:3995936-4019663	2.51	0.000102079
Taf9	TATA-box binding protein associated factor 9	chr13:100651579-100656060	2.5	0.0390608
Foxa1	forkhead box A1	chr12:57540628-57546916	2.42	0.00636007
Fam47e	family with sequence similarity 47, member E	chr5:92555069-92591279	2.4	0.00929648
Eno1b	enolase 1B, retrotransposed	chr18:48045335-48048412	2.39	0.000261864
Cfap54	cilia and flagella associated protein 54	chr10:92775619-93081618	2.33	0.000210436
Hamp	hepcidin antimicrobial peptide	chr7:30942368-30944032	2.33	0.0126332
Fpr1	formyl peptide receptor 1	chr17:17876471-17883940	2.32	0.0440091
Ankrd61	ankyrin repeat domain 61	chr5:143890741-143897685	2.28	0.0305634
Plau	plasminogen activator, urokinase	chr14:20836660-20843385	2.27	0.000299705
Col6a6	collagen, type VI, alpha 6	chr9:105687809-105828160	2.27	0.000601745
Upk3bl	uroplakin 3B-like	chr5:136054492-136064326	2.24	0.0290306
Tmc2	transmembrane channel-like gene family 2	chr2:130195194-130264445	2.21	0.0177699
Pax1	paired box 1	chr2:147361925-147393295	2.21	0.0308319
Fads2b		chr2:85483594-85519024	2.17	0.00345935
Gm7879	predicted pseudogene 7879	chr5:43913144-43913917	2.15	0.00562357
Fbp2	fructose bisphosphatase 2	chr13:62836877-62858422	2.11	0.000589693
Myl1	myosin, light polypeptide 1	chr1:66924295-66945404	2.06	1.56622e-05
Cep41	centrosomal protein 41	chr6:30653457-30693749	2.06	2.81367e-05
Cort	cortistatin	chr4:149125034-149126763	2.01	0.0230838
Gdpd3	glycerophosphodiester phosphodiesterase domain containing 3	chr7:126766334-126775649	2	0.000232644
Nell1	NEL-like 1	chr7:49974864-50866608	2	0.00927599
Lrrc43	leucine rich repeat containing 43	chr5:123489305-123508205	2	0.0384988
Capn11	calpain 11	chr17:45630204-45659325	1.99	0.0275455
Hal	histidine ammonia lyase	chr10:93488768-93519304	1.95	0.0221613
Pcdh11x	protocadherin 11 X-linked	chrX:120290259-120910619	1.94	0.00137392
Pilrb1	paired immunoglobin-like type 2 receptor beta 1	chr5:137852147-137858106	1.88	0.0310591
Otol1	otolin 1	chr3:70007613-70028708	1.86	0.000499382
B3gnt4	UDP-GlcNAc:betaGal beta-1,3-N-acetylglucosaminyltransferase 4	chr5:123510460-123511882	1.85	0.00661968
Folr2	folate receptor 2 (fetal)	chr7:101839988-101857194	1.82	0.0194769
Cd300lb	CD300 molecule like family member B	chr11:114922781-114934386	1.82	0.0393621
C1s2	complement component 1, s subcomponent 2	chr6:124624625-124636085	1.78	0.0313504
Rbm46	RNA binding motif protein 46	chr3:82837228-82876483	1.77	0.00289903
Zfp459	zinc finger protein 459	chr13:67405709-67421418	1.75	0.000232644
Gm29776	predicted gene, 29776	chr14:54692598-54698833	1.75	0.00161383
Rdh8	retinol dehydrogenase 8	chr9:20818503-20826117	1.75	0.0106293
3830417A13Rik	RIKEN cDNA 3830417A13 gene	chrX:64173548-64178778	1.75	0.0127367
Glra4	glycine receptor, alpha 4 subunit	chrX:136757674-136780141	1.73	0.0316845
Cxcl17	chemokine (C-X-C motif) ligand 17	chr7:25400053-25412886	1.72	0.0334843
Clec3b	C-type lectin domain family 3, member b	chr9:123150946-123157432	1.71	0.00972687
Nmur1	neuromedin U receptor 1	chr1:86386303-86426228	1.71	0.0313234
Gsg1l	GSG1-like	chr7:125878420-126082411	1.68	0.000246911
Rasd2	RASD family, member 2	chr8:75213944-75224113	1.66	0.000299705
Loxl4	lysyl oxidase-like 4	chr19:42593982-42612813	1.66	0.0018565
Lmod3	leiomodin 3 (fetal)	chr6:97238534-97252759	1.65	0.000972685
Nuggc	nuclear GTPase, germinal center associated	chr14:65598546-65648531	1.64	0.031349
Tbx4	T-box 4	chr11:85886422-85916097	1.64	0.0325192
Dnah9	dynein, axonemal, heavy chain 9	chr11:65831282-66168551	1.63	0.0282957
Alad	aminolevulinate, delta-, dehydratase	chr4:62509169-62519918	1.62	9.91735e-07
Adgb	androglobin	chr10:10335703-10472326	1.62	0.00844384
Fkbp6	FK506 binding protein 6	chr5:135291704-135350044	1.62	0.0366195
Ccdc182	coiled-coil domain containing 182	chr11:88294058-88295261	1.61	0.0249939
Hdhd3	haloacid dehalogenase-like hydrolase domain containing 3	chr4:62499008-62503467	1.61	3.48227e-05
Baiap2l1	BAI1-associated protein 2-like 1	chr5:144264526-144358112	1.6	0.000165435
Slc16a14	solute carrier family 16 (monocarboxylic acid transporters), member 14	chr1:84905898-84935134	1.6	0.0025241
Zfp457	zinc finger protein 457	chr13:67288138-67306485	1.6	0.00350135
Ly6g6c	lymphocyte antigen 6 complex, locus G6C	chr17:35065388-35070050	1.6	0.00799797
Slc25a31	solute carrier family 25 (mitochondrial carrier; adenine nucleotide translocator), member 31	chr3:40708855-40726096	1.59	0.0475687
Fgf5	fibroblast growth factor 5	chr5:98254184-98277030	1.58	0.0182157
Dnaic1	dynein, axonemal, intermediate chain 1	chr4:41569775-41638158	1.57	0.000365648
Cckbr	cholecystokinin B receptor	chr7:105425731-105470898	1.57	0.0342025
Tifa	TRAF-interacting protein with forkhead-associated domain	chr3:127789805-127832164	1.56	2.81367e-05
Tmem211	transmembrane protein 211	chr5:113226909-113239263	1.56	0.00563771
Tlr6	toll-like receptor 6	chr5:64952031-64960097	1.55	0.00607824
Ihh	Indian hedgehog	chr1:74945315-74951672	1.54	0.0146055
Tmem269	transmembrane protein 269	chr4:119205055-119218217	1.54	0.017206
Arsj	arylsulfatase J	chr3:126363684-126440375	1.53	0.0482823
Crhbp	corticotropin releasing hormone binding protein	chr13:95431371-95444924	1.52	0.000161278
H4c9		chr13:22040636-22041362	1.51	0.000667166
Prss22	protease, serine 22	chr17:23993534-23998100	1.49	0.00559319
Kmo	kynurenine 3-monooxygenase (kynurenine 3-hydroxylase)	chr1:175620381-175662116	1.48	0.00561261
Stbd1	starch binding domain 1	chr5:92603041-92606579	1.46	0.00114267
Mybph	myosin binding protein H	chr1:134193448-134201232	1.46	0.00719953
Kcnj15	potassium inwardly-rectifying channel, subfamily J, member 15	chr16:95257558-95300260	1.44	0.000459455
Hspb7	heat shock protein family, member 7 (cardiovascular)	chr4:141420779-141425311	1.44	0.0138611
Cd300lf	CD300 molecule like family member F	chr11:115116214-115133992	1.44	0.0200667
Prss33	protease, serine 33	chr17:23833347-23836056	1.44	0.0262021
Ms4a4a	membrane-spanning 4-domains, subfamily A, member 4A	chr19:11375523-11392790	1.44	0.00272293
Pkd1l2	polycystic kidney disease 1 like 2	chr8:116995679-117082449	1.44	0.0184862
Fyb2	FYN binding protein 2	chr4:104913456-105016863	1.43	0.0363203
Crym	crystallin, mu	chr7:120186380-120202111	1.41	3.15331e-05
Brinp2	bone morphogenic protein/retinoic acid inducible neural-specific 2	chr1:158245269-158356326	1.4	3.19206e-05
Lgals3	lectin, galactose binding, soluble 3	chr14:47367751-47386160	1.4	0.000344047
Chrna1	cholinergic receptor, nicotinic, alpha polypeptide 1 (muscle)	chr2:73563215-73580338	1.4	0.00126859
Tigd4	tigger transposable element derived 4	chr3:84593574-84597032	1.4	0.0313504
Slc44a5	solute carrier family 44, member 5	chr3:153973436-154271722	1.39	0.00740753
Adcyap1	adenylate cyclase activating polypeptide 1	chr17:93199017-93206537	1.38	0.0135493
Mmp2	matrix metallopeptidase 2	chr8:92827291-92853420	1.37	0.000115714
Clec4a3	C-type lectin domain family 4, member a3	chr6:122952515-122969875	1.37	0.010929
Gm4869	predicted gene 4869	chr5:140445645-140495071	1.37	0.0385013
Pou5f2	POU domain class 5, transcription factor 2	chr13:78024902-78026295	1.36	0.0325192
Alpk1	alpha-kinase 1	chr3:127670310-127780527	1.35	3.15331e-05
Il13ra2	interleukin 13 receptor, alpha 2	chrX:147383476-147429192	1.35	0.025393
Chil3	chitinase-like 3	chr3:106147554-106167564	1.34	0.0308319
Folh1	folate hydrolase 1	chr7:86718977-86775943	1.33	0.00580331
Camp	cathelicidin antimicrobial peptide	chr9:109847379-109849617	1.31	0.00283246
Far2	fatty acyl CoA reductase 2	chr6:148047259-148182758	1.31	0.0396932
Astn1	astrotactin 1	chr1:158362273-158691781	1.3	2.27623e-05
Pip5kl1	phosphatidylinositol-4-phosphate 5-kinase-like 1	chr2:32574797-32583782	1.29	0.0004451
Mef2b	myocyte enhancer factor 2B	chr8:70139711-70167488	1.29	0.00398303
Sfrp2	secreted frizzled-related protein 2	chr3:83766321-83774316	1.29	0.0144774
Olfr876	olfactory receptor 876	chr9:37803031-37808144	1.29	0.0195443
Calca	calcitonin/calcitonin-related polypeptide, alpha	chr7:114631478-114636357	1.29	0.0484525
Plet1	placenta expressed transcript 1	chr9:50494525-50505482	1.28	0.00498255
Gm14226	predicted gene 14226	chr2:155018266-155027104	1.28	0.00733212
Card9	caspase recruitment domain family, member 9	chr2:26352176-26360918	1.26	0.0038574
Dio2	deiodinase, iodothyronine, type II	chr12:90724552-90738438	1.26	0.00463817
Greb1	gene regulated by estrogen in breast cancer protein	chr12:16670615-16800886	1.26	0.000183869
Olfml2b	olfactomedin-like 2B	chr1:170644532-170682789	1.24	9.48598e-05
Ltf	lactotransferrin	chr9:111019271-111042767	1.23	0.0348546
Lyz2	lysozyme 2	chr10:117277331-117282321	1.22	7.63785e-05
Mctp1	multiple C2 domains, transmembrane 1	chr13:76384535-77031810	1.21	0.000170615
Gas2l3	growth arrest-specific 2 like 3	chr10:89408823-89443967	1.2	3.48227e-05
Slc6a14	solute carrier family 6 (neurotransmitter transporter), member 14	chrX:21714896-21742355	1.2	0.0162812
Slc15a2	solute carrier family 15 (H+/peptide transporter), member 2	chr16:36750177-36784962	1.19	0.0001021
Cdsn	corneodesmosin	chr17:35552128-35557180	1.19	0.0239055
Zp1	zona pellucida glycoprotein 1	chr19:10914287-10920632	1.19	0.0414896
Abi3bp	ABI gene family, member 3 (NESH) binding protein	chr16:56477878-56690135	1.18	5.9647e-05
Defb42	defensin beta 42	chr14:63046991-63058149	1.18	0.000321676
Fos	FBJ osteosarcoma oncogene	chr12:85473890-85477273	1.18	0.00447274
Lilr4b	leukocyte immunoglobulin-like receptor, subfamily B, member 4B	chr10:51480632-51486703	1.18	0.0337167
Mpp3	membrane protein, palmitoylated 3 (MAGUK p55 subfamily member 3)	chr11:101999652-102028461	1.16	9.48598e-05
Sez6l	seizure related 6 homolog like	chr5:112419151-112577185	1.16	0.000584158
Tyrp1	tyrosinase-related protein 1	chr4:80834123-80851719	1.16	0.00493293
Casp4	caspase 4, apoptosis-related cysteine peptidase	chr9:5308828-5336783	1.16	0.0127364
Lyplal1	lysophospholipase-like 1	chr1:186087731-186117310	1.16	0.000524264
Zfp853	zinc finger protein 853	chr5:143287038-143293623	1.15	0.00786762
Htr3a	5-hydroxytryptamine (serotonin) receptor 3A	chr9:48899213-48911099	1.14	0.00879624
Kcne2	potassium voltage-gated channel, Isk-related subfamily, gene 2	chr16:92292389-92298129	1.14	0.0392917
Hebp1	heme binding protein 1	chr6:135137522-135198022	1.14	0.000643014
Kcnmb2	potassium large conductance calcium-activated channel, subfamily M, beta member 2	chr3:31902507-32200180	1.13	0.000212012
Tacstd2	tumor-associated calcium signal transducer 2	chr6:67534062-67535796	1.12	0.000369861
Upk1b	uroplakin 1B	chr16:38773184-38800328	1.12	0.0105339
Il31ra	interleukin 31 receptor A	chr13:112519898-112594360	1.12	0.0123637
S100a9	S100 calcium binding protein A9 (calgranulin B)	chr3:90692632-90695721	1.12	0.0377055
Msc	musculin	chr1:14753346-14755992	1.12	0.0416476
Tectb	tectorin beta	chr19:55180733-55196313	1.11	0.000863419
Ccr2	chemokine (C-C motif) receptor 2	chr9:124101950-124113557	1.11	0.012404
Siglec1	sialic acid binding Ig-like lectin 1, sialoadhesin	chr2:131069220-131086765	1.09	0.0244809
Col6a3	collagen, type VI, alpha 3	chr1:90765923-90843971	1.08	0.000638072
S100a8	S100 calcium binding protein A8 (calgranulin A)	chr3:90668978-90670035	1.08	0.0350337
Hddc3	HD domain containing 3	chr7:80343104-80350547	1.08	9.48598e-05
Agbl4	ATP/GTP binding protein-like 4	chr4:110397661-111664324	1.07	0.00185757
C5ar1	complement component 5a receptor 1	chr7:16246743-16259540	1.07	0.023908
Cd4	CD4 antigen	chr6:124864692-124888221	1.07	0.0244448
Gcg	glucagon	chr2:62474530-62483650	1.06	0.00543417
Ptx3	pentraxin related gene	chr3:66219910-66225805	1.06	0.00654344
Sapcd2	suppressor APC domain containing 2	chr2:25372321-25378213	1.05	0.00266117
Msr1	macrophage scavenger receptor 1	chr8:39581685-39642673	1.04	0.00517228
Vtcn1	V-set domain containing T cell activation inhibitor 1	chr3:100825459-100896922	1.04	0.0473334
Cd14	CD14 antigen	chr18:36725067-36726798	1.02	0.000758983
Stx11	syntaxin 11	chr10:12938209-12964298	1.02	0.00256351
Ngp	neutrophilic granule protein	chr9:110419747-110423012	1.02	0.0339937
Angptl7	angiopoietin-like 7	chr4:148495183-148500460	1.02	0.0496314
Postn	periostin, osteoblast specific factor	chr3:54361109-54391037	1.01	0.000180748
Dmp1	dentin matrix protein 1	chr5:104202613-104214102	1	0.000703098
Col25a1	collagen, type XXV, alpha 1	chr3:130131501-130599877	1	0.00135595
Lypd3	Ly6/Plaur domain containing 3	chr7:24636550-24641118	1	0.00975269
Fanci	Fanconi anemia, complementation group I	chr7:79391929-79450264	1	0.0335823
Il21r	interleukin 21 receptor	chr7:125603429-125633570	0.99	0.0314462
Lgr6	leucine-rich repeat-containing G protein-coupled receptor 6	chr1:134983301-135105276	0.98	0.000474994
Tprg	transformation related protein 63 regulated	chr16:25286817-25422344	0.98	0.0367544
Padi2	peptidyl arginine deiminase, type II	chr4:140906344-140952586	0.97	6.21008e-06
Pianp	PILR alpha associated neural protein	chr6:124996694-125003096	0.97	0.000135374
Krt8	keratin 8	chr15:101996698-102004482	0.97	0.000146399
Magi1	membrane associated guanylate kinase, WW and PDZ domain containing 1	chr6:93675455-94283917	0.97	0.00131814
Hipk4	homeodomain interacting protein kinase 4	chr7:27523267-27531175	0.97	0.0028731
Slc35f4	solute carrier family 35, member F4	chr14:49298519-49526046	0.97	0.0116089
Wdr66	WD repeat domain 66	chr5:123252102-123327484	0.97	0.0217967
Glipr2	GLI pathogenesis-related 2	chr4:43957401-43979118	0.97	0.0218724
Igsf6	immunoglobulin superfamily, member 6	chr7:121064067-121074572	0.97	0.0275464
Cldn23	claudin 23	chr8:35824712-35826559	0.96	0.000257059
Pirt	phosphoinositide-interacting regulator of transient receptor potential channels	chr11:66911981-66929876	0.96	0.000361376
Hsd17b6	hydroxysteroid (17-beta) dehydrogenase 6	chr10:127990936-128007611	0.96	0.00180216
Sfrp5	secreted frizzled-related sequence protein 5	chr19:42197971-42202252	0.95	0.000241006
Hells	helicase, lymphoid specific	chr19:38930915-38971051	0.95	0.00160223
Acpp	acid phosphatase, prostate	chr9:104288251-104337748	0.95	0.00435169
Myo1h	myosin 1H	chr5:114289166-114365357	0.95	0.0100577
Ptafr	platelet-activating factor receptor	chr4:132564067-132582683	0.95	0.0110427
Efhd2	EF hand domain containing 2	chr4:141858142-141874920	0.95	1.40311e-05
Gdf6	growth differentiation factor 6	chr4:9844372-9862345	0.94	0.000324036
C2cd4b	C2 calcium-dependent domain containing 4B	chr9:67759437-67760930	0.94	0.0188867
Tmem267	transmembrane protein 267	chr13:119488039-119611059	0.94	0.00266117
Ms4a6d	membrane-spanning 4-domains, subfamily A, member 6D	chr19:11586604-11604849	0.94	0.0149229
Cdk5rap1	CDK5 regulatory subunit associated protein 1	chr2:154335380-154373010	0.93	0.00014726
Casq1	calsequestrin 1	chr1:172209894-172219868	0.93	0.000431434
Serpina3n	serine (or cysteine) peptidase inhibitor, clade A, member 3N	chr12:104406729-104414329	0.93	0.0459523
A3galt2	alpha 1,3-galactosyltransferase 2 (isoglobotriaosylceramide synthase)	chr4:128755364-128769298	0.93	0.0492528
Gpr149	G protein-coupled receptor 149	chr3:62529077-62605140	0.92	0.00272293
Agtr2	angiotensin II receptor, type 2	chrX:21484544-21489164	0.92	0.043891
C130050O18Rik	RIKEN cDNA C130050O18 gene	chr5:139405280-139415623	0.92	0.0454174
Klra2	killer cell lectin-like receptor, subfamily A, member 2	chr6:131219223-131247362	0.92	0.0482823
Rarres1	retinoic acid receptor responder (tazarotene induced) 1	chr3:67478972-67515523	0.91	0.00080568
Mid1	midline 1	chrX:169685199-170005736	0.91	0.00196305
Drd5	dopamine receptor D5	chr5:38319367-38322518	0.91	0.0325633
Jph4	junctophilin 4	chr14:55106826-55116935	0.9	3.15331e-05
Mindy4b-ps	MINDY lysine 48 deubiquitinase 4B, pseudogene	chr3:58788407-58822311	0.9	0.000636558
Scara5	scavenger receptor class A, member 5	chr14:65666403-65764826	0.9	0.00183749
Runx3	runt related transcription factor 3	chr4:135120652-135177990	0.9	0.0308319
Efna3	ephrin A3	chr3:89313899-89322965	0.9	0.0432375
Wif1	Wnt inhibitory factor 1	chr10:121033960-121100650	0.89	0.00210253
Gdnf	glial cell line derived neurotrophic factor	chr15:7810846-7837575	0.89	0.00935903
Ccl9	chemokine (C-C motif) ligand 9	chr11:83572919-83578636	0.89	0.0172343
Gbp10	guanylate-binding protein 10	chr5:105215699-105239533	0.89	0.0492528
Adarb2	adenosine deaminase, RNA-specific, B2	chr13:8202866-8768747	0.88	0.000826328
Nppc	natriuretic peptide type C	chr1:86666291-86670571	0.88	0.00504228
Kcnh6	potassium voltage-gated channel, subfamily H (eag-related), member 6	chr11:106008124-106034549	0.88	0.0140423
Aqp5	aquaporin 5	chr15:99590782-99594829	0.88	0.0231328
Aim2	absent in melanoma 2	chr1:173350879-173466040	0.88	0.032812
Col16a1	collagen, type XVI, alpha 1	chr4:130047840-130099283	0.87	3.48227e-05
Cpne6	copine VI	chr14:55510445-55517431	0.87	0.000144985
Tmprss9	transmembrane protease, serine 9	chr10:80871848-80899492	0.87	0.00975269
Slc22a7	solute carrier family 22 (organic anion transporter), member 7	chr17:46432183-46438457	0.87	0.0326139
Sntg1	syntrophin, gamma 1	chr1:8361475-9299878	0.87	0.013915
Dpep1	dipeptidase 1 (renal)	chr8:123186242-123201812	0.86	0.000822581
Mrc1	mannose receptor, C type 1	chr2:14229392-14332057	0.86	0.00314758
Ackr4	atypical chemokine receptor 4	chr9:104084157-104126933	0.86	0.0105339
Mlf1	myeloid leukemia factor 1	chr3:67374097-67400003	0.86	0.0105604
Tnfaip8l2	tumor necrosis factor, alpha-induced protein 8-like 2	chr3:95139521-95142360	0.86	0.0343513
Gabrg3	gamma-aminobutyric acid (GABA) A receptor, subunit gamma 3	chr7:56716465-57387188	0.86	0.0478524
Tmem72	transmembrane protein 72	chr6:116679063-116716913	0.86	0.00959995
Nup62cl	nucleoporin 62 C-terminal like	chrX:140006805-140062712	0.85	0.0268438
Il17b	interleukin 17B	chr18:61684887-61692538	0.85	0.0378641
Col19a1	collagen, type XIX, alpha 1	chr1:24261890-24587472	0.84	0.00139987
Gpr165	G protein-coupled receptor 165	chrX:96713441-96719388	0.84	0.00853148
Lrp1b	low density lipoprotein-related protein 1B (deleted in tumors)	chr2:40595246-42653624	0.83	0.00479659
Klhl6	kelch-like 6	chr16:19946496-19983037	0.83	0.00698952
Mfap4	microfibrillar-associated protein 4	chr11:61485431-61488900	0.83	0.0237902
Adamts12	a disintegrin-like and metallopeptidase (reprolysin type) with thrombospondin type 1 motif, 12	chr15:11064790-11349231	0.83	0.0247227
Cplx2	complexin 2	chr13:54371349-54383917	0.82	0.00027212
Nectin1	nectin cell adhesion molecule 1	chr9:43743984-43832658	0.82	0.000435356
Gem	GTP binding protein (gene overexpressed in skeletal muscle)	chr4:11704457-11714752	0.82	0.0056982
Esr2	estrogen receptor 2 (beta)	chr12:76120419-76177259	0.82	0.00906578
Abca1	ATP-binding cassette, sub-family A (ABC1), member 1	chr4:53030787-53159895	0.81	3.60981e-05
Gldn	gliomedin	chr9:54286486-54341786	0.81	0.000161285
Samd8	sterile alpha motif domain containing 8	chr14:21750531-21798726	0.8	5.49756e-05
Btbd11	BTB (POZ) domain containing 11	chr10:85386814-85660292	0.8	0.00021931
Fbn2	fibrillin 2	chr18:58008623-58210487	0.8	0.0127002
Gldc	glycine decarboxylase	chr19:30098447-30175429	0.8	0.0499583
Bcl2l11	BCL2-like 11 (apoptosis facilitator)	chr2:128126038-128162547	0.79	3.6185e-05
Stag3	stromal antigen 3	chr5:138280240-138312393	0.79	0.00698035
Cd33	CD33 antigen	chr7:43524216-43544428	0.79	0.0112783
Cacna1d	calcium channel, voltage-dependent, L type, alpha 1D subunit	chr14:30039939-30491455	0.78	4.01784e-05
Lamc3	laminin gamma 3	chr2:31887291-31946539	0.78	0.000367894
Erbb4	erb-b2 receptor tyrosine kinase 4	chr1:68032186-69108059	0.78	0.000601643
Khdrbs2	KH domain containing, RNA binding, signal transduction associated 2	chr1:32172714-32658568	0.78	0.0025431
Ms4a6c	membrane-spanning 4-domains, subfamily A, member 6C	chr19:11469366-11482192	0.78	0.00370123
Adamts15	a disintegrin-like and metallopeptidase (reprolysin type) with thrombospondin type 1 motif, 15	chr9:30899155-30922452	0.78	0.0127616
Tbata	thymus, brain and testes associated	chr10:61171954-61188841	0.78	0.033251
Gm19410	predicted gene, 19410	chr8:35765790-35818047	0.77	0.00117326
Col13a1	collagen, type XIII, alpha 1	chr10:61838236-61979108	0.77	0.00325461
Cd300c2	CD300C molecule 2	chr11:114996721-115001880	0.77	0.0114462
Amd2	S-adenosylmethionine decarboxylase 2	chr10:35708675-35711892	0.77	0.012833
Vxn		chr1:9601199-9627143	0.77	0.0366195
Kcnip2	Kv channel-interacting protein 2	chr19:45791839-45816061	0.76	0.000367894
Nlgn1	neuroligin 1	chr3:25426215-26332460	0.76	0.000490125
Lum	lumican	chr10:97565128-97572703	0.76	0.000566971
Moxd1	monooxygenase, DBH-like 1	chr10:24223517-24302790	0.76	0.0011272
Aif1	allograft inflammatory factor 1	chr17:35170991-35176068	0.76	0.00953778
Fgf14	fibroblast growth factor 14	chr14:123977907-124677127	0.76	0.0215232
Arl11	ADP-ribosylation factor-like 11	chr14:61309753-61311936	0.76	0.039958
Cit	citron	chr5:115845278-116008947	0.75	0.00283246
Ptpro	protein tyrosine phosphatase, receptor type, O	chr6:137252319-137463233	0.75	0.00679873
Fstl3	follistatin-like 3	chr10:79777272-79782630	0.75	0.0290924
Nfam1	Nfat activating molecule with ITAM motif 1	chr15:82992973-83033306	0.75	0.0461127
Tspan18	tetraspanin 18	chr2:93201760-93334505	0.75	0.00152625
Arrdc4	arrestin domain containing 4	chr7:68736995-68749241	0.74	0.000270266
Calr3	calreticulin 3	chr8:72424176-72443870	0.74	0.00224375
Tlr4	toll-like receptor 4	chr4:66827584-66930284	0.74	0.00264446
Zfp963	zinc finger protein 963	chr8:69741639-69749970	0.74	0.00411806
Pcdha12	protocadherin alpha 12	chr18:37020149-37187657	0.74	0.00765569
Stc1	stanniocalcin 1	chr14:69029238-69041804	0.74	0.00835956
Angptl1	angiopoietin-like 1	chr1:156838562-156861078	0.74	0.0226324
Myorg		chr4:41495604-41503076	0.73	2.6548e-05
Lrrc55	leucine rich repeat containing 55	chr2:85162334-85197197	0.73	7.568e-05
Cytl1	cytokine-like 1	chr5:37735519-37739820	0.73	0.00113025
Socs3	suppressor of cytokine signaling 3	chr11:117966079-117970047	0.73	0.00119448
Lrtm2	leucine-rich repeats and transmembrane domains 2	chr6:119315133-119330766	0.73	0.00218954
Crtac1	cartilage acidic protein 1	chr19:42268287-42431785	0.73	0.0180206
Ap1s3	adaptor-related protein complex AP-1, sigma 3	chr1:79606876-79671972	0.73	0.024132
Plxdc1	plexin domain containing 1	chr11:97923238-97986444	0.73	0.0275455
Mreg	melanoregulin	chr1:72159442-72212307	0.72	0.000232644
Palmd	palmdelphin	chr3:116918258-116968987	0.72	0.000345827
Col3a1	collagen, type III, alpha 1	chr1:45311538-45349706	0.72	0.000398967
Ncf1	neutrophil cytosolic factor 1	chr5:134220053-134229625	0.72	0.00193339
Cdh7	cadherin 7, type 2	chr1:109982431-110140157	0.72	0.0103578
Coro1a	coronin, actin binding protein 1A	chr7:126699773-126707787	0.72	0.0127002
Col4a6	collagen, type IV, alpha 6	chrX:141165403-141474076	0.72	0.0216709
Fam180a	family with sequence similarity 180, member A	chr6:35312668-35326141	0.72	0.000405616
Wscd2	WSC domain containing 2	chr5:113490333-113589725	0.72	0.00109843
Fbln2	fibulin 2	chr6:91212455-91272540	0.71	0.0001021
Adgre1	adhesion G protein-coupled receptor E1	chr17:57358691-57483527	0.71	0.00198425
Aox2	aldehyde oxidase 2	chr1:58278326-58380259	0.71	0.00532715
Matn2	matrilin 2	chr15:34306677-34436273	0.71	0.0055071
Cemip	cell migration inducing protein, hyaluronan binding	chr7:83932857-84086502	0.71	0.00718331
Gria1	glutamate receptor, ionotropic, AMPA1 (alpha 1)	chr11:57011387-57330244	0.71	0.0218724
Cpxm2	carboxypeptidase X 2 (M14 family)	chr7:132032687-132154739	0.7	3.26366e-05
Cldn7	claudin 7	chr11:69964779-69967885	0.7	0.000452477
Esrp1	epithelial splicing regulatory protein 1	chr4:11331933-11386783	0.7	0.00101137
Cxcl14	chemokine (C-X-C motif) ligand 14	chr13:56288643-56296551	0.7	0.00729422
Cyp3a13	cytochrome P450, family 3, subfamily a, polypeptide 13	chr5:137892932-137921619	0.7	0.0115423
Wdfy4	WD repeat and FYVE domain containing 4	chr14:32959547-33185508	0.7	0.0211551
Slc34a2	solute carrier family 34 (sodium phosphate), member 2	chr5:53038081-53071664	0.7	0.031839
Sv2b	synaptic vesicle glycoprotein 2 b	chr7:75114894-75309262	0.69	3.81129e-05
Tnfrsf12a	tumor necrosis factor receptor superfamily, member 12a	chr17:23675445-23677468	0.69	0.000559675
Cutal	cutA divalent cation tolerance homolog-like	chr2:34874396-34892132	0.69	0.00613356
Gfap	glial fibrillary acidic protein	chr11:102887336-102900912	0.69	0.0175393
Gm10282	predicted pseudogene 10282	chr8:72304110-72305260	0.69	0.0289171
Rnf165	ring finger protein 165	chr18:77456110-77565161	0.68	0.00359266
Lag3	lymphocyte-activation gene 3	chr6:124904361-124911705	0.68	0.00826622
Rnf225	ring finger protein 225	chr7:12927416-12931072	0.68	0.0375511
Cckar	cholecystokinin A receptor	chr5:53697776-53707705	0.67	0.00667035
Bbc3	BCL2 binding component 3	chr7:16308393-16318205	0.67	0.0147754
Sema5b	sema domain, seven thrombospondin repeats (type 1 and type 1-like), transmembrane domain (TM) and short cytoplasmic domain, (semaphorin) 5B	chr16:35541145-35664732	0.67	0.0147922
Atp2a1	ATPase, Ca++ transporting, cardiac muscle, fast twitch 1	chr7:126445858-126463108	0.67	0.0479546
Cpsf4	cleavage and polyadenylation specific factor 4	chr5:145167213-145182041	0.66	0.000431434
Lrrc8e	leucine rich repeat containing 8 family, member E	chr8:4226827-4237470	0.66	0.00195241
Fam174b	family with sequence similarity 174, member B	chr7:73740302-73776919	0.66	0.00198425
Neto2	neuropilin (NRP) and tolloid (TLL)-like 2	chr8:85636588-85700924	0.66	0.00307358
Acot2	acyl-CoA thioesterase 2	chr12:83987861-83993873	0.66	0.00315281
Nlgn3	neuroligin 3	chrX:101299168-101325963	0.66	0.00339604
Hspe1-rs1		chr18:47112139-47112653	0.66	0.00514774
Slc22a21	solute carrier family 22 (organic cation transporter), member 21	chr11:53949965-53980332	0.66	0.0152992
Dock2	dedicator of cyto-kinesis 2	chr11:34226815-34783892	0.66	0.0312041
Csf2rb	colony stimulating factor 2 receptor, beta, low-affinity (granulocyte-macrophage)	chr15:78325752-78353847	0.66	0.0460613
Col9a1	collagen, type IX, alpha 1	chr1:24177610-24252684	0.66	0.00210253
Cd44	CD44 antigen	chr2:102811141-102901665	0.65	0.000377591
Col2a1	collagen, type II, alpha 1	chr15:97975602-98004695	0.65	0.000820956
Tent5b		chr4:133480132-133487938	0.65	0.00307358
Cd300a	CD300A molecule	chr11:114890041-114904654	0.65	0.0134706
Gpr63	G protein-coupled receptor 63	chr4:24966407-25009233	0.65	0.0375619
Thsd7b	thrombospondin, type I, domain containing 7B	chr1:129273302-130219278	0.64	8.34742e-05
Egfl6	EGF-like-domain, multiple 6	chrX:166523007-166585720	0.64	0.000710691
Mal2	mal, T cell differentiation protein 2	chr15:54571192-54602847	0.64	0.000965981
Krt18	keratin 18	chr15:102028180-102032027	0.64	0.00133654
Ces1d	carboxylesterase 1D	chr8:93166068-93197838	0.64	0.00183842
Cybb	cytochrome b-245, beta polypeptide	chrX:9435252-9487771	0.64	0.00869938
Il13ra1	interleukin 13 receptor, alpha 1	chrX:36112110-36171259	0.64	0.0202087
Cmtm2b	CKLF-like MARVEL transmembrane domain containing 2B	chr8:104322230-104330764	0.64	0.0231645
Hdc	histidine decarboxylase	chr2:126593667-126619299	0.64	0.037853
Mpeg1	macrophage expressed gene 1	chr19:12460779-12465283	0.64	0.00350135
Slc35d1	solute carrier family 35 (UDP-glucuronic acid/UDP-N-acetylgalactosamine dual transporter), member D1	chr4:103170649-103215164	0.63	0.00124728
Egfl8	EGF-like domain 8	chr17:34613349-34615971	0.63	0.00142415
Sdc1	syndecan 1	chr12:8771323-8793715	0.63	0.00209336
Vcam1	vascular cell adhesion molecule 1	chr3:116109949-116129688	0.63	0.00210934
Gm4924	predicted gene 4924	chr10:82354255-82422882	0.63	0.00289699
Tmc1	transmembrane channel-like gene family 1	chr19:20783458-20954202	0.63	0.00315281
Ctsc	cathepsin C	chr7:88278085-88310888	0.63	0.00972687
Arhgap30	Rho GTPase activating protein 30	chr1:171388954-171410298	0.63	0.0108397
Plvap	plasmalemma vesicle associated protein	chr8:71497765-71511752	0.63	0.0274291
Ubiad1	UbiA prenyltransferase domain containing 1	chr4:148434495-148444771	0.62	0.000324429
Ier5	immediate early response 5	chr1:155096361-155099636	0.62	0.000980513
Slc39a8	solute carrier family 39 (metal ion transporter), member 8	chr3:135825279-135888572	0.62	0.00122206
Adprhl1	ADP-ribosylhydrolase like 1	chr8:13221663-13254162	0.62	0.0026275
Plk1	polo like kinase 1	chr7:122159439-122169873	0.62	0.0278428
Cd53	CD53 antigen	chr3:106759921-106790149	0.62	0.0402621
Rims3	regulating synaptic membrane exocytosis 3	chr4:120854816-120896579	0.61	0.0001021
Epcam	epithelial cell adhesion molecule	chr17:87635979-87651129	0.61	0.000485015
Pappa	pregnancy-associated plasma protein A	chr4:65124174-65357509	0.61	0.000583577
Cdk2	cyclin-dependent kinase 2	chr10:128697939-128705031	0.61	0.00118776
Itgbl1	integrin, beta-like 1	chr14:123659971-123975618	0.61	0.00149825
Kcnj16	potassium inwardly-rectifying channel, subfamily J, member 16	chr11:110968033-111027968	0.61	0.00152865
Gpr137b	G protein-coupled receptor 137B	chr13:13357620-13394014	0.61	0.00328921
Il10ra	interleukin 10 receptor, alpha	chr9:45253837-45269149	0.61	0.00910686
Rfx4	regulatory factor X, 4 (influences HLA class II expression)	chr10:84756062-84906538	0.61	0.0165263
Tunar	Tcl1 upstream neural differentiation associated RNA	chr12:105333870-105383932	0.61	0.0283754
Tunar	Tcl1 upstream neural differentiation associated RNA	chr12:105333870-105383932	0.61	0.0283754
Tunar	Tcl1 upstream neural differentiation associated RNA	chr12:105333870-105383932	0.61	0.0283754
Tunar	Tcl1 upstream neural differentiation associated RNA	chr12:105333870-105383932	0.61	0.0283754
Tunar	Tcl1 upstream neural differentiation associated RNA	chr12:105333870-105383932	0.61	0.0283754
Tunar	Tcl1 upstream neural differentiation associated RNA	chr12:105333870-105383932	0.61	0.0283754
Tunar	Tcl1 upstream neural differentiation associated RNA	chr12:105333870-105383932	0.61	0.0283754
Tunar	Tcl1 upstream neural differentiation associated RNA	chr12:105333870-105383932	0.61	0.0283754
Tunar	Tcl1 upstream neural differentiation associated RNA	chr12:105333870-105383932	0.61	0.0283754
Tunar	Tcl1 upstream neural differentiation associated RNA	chr12:105333870-105383932	0.61	0.0283754
Tunar	Tcl1 upstream neural differentiation associated RNA	chr12:105333870-105383932	0.61	0.0283754
Tunar	Tcl1 upstream neural differentiation associated RNA	chr12:105333870-105383932	0.61	0.0283754
Tunar	Tcl1 upstream neural differentiation associated RNA	chr12:105333870-105383932	0.61	0.0283754
Tunar	Tcl1 upstream neural differentiation associated RNA	chr12:105333870-105383932	0.61	0.0283754
Tunar	Tcl1 upstream neural differentiation associated RNA	chr12:105333870-105383932	0.61	0.0283754
Tunar	Tcl1 upstream neural differentiation associated RNA	chr12:105333870-105383932	0.61	0.0283754
Tunar	Tcl1 upstream neural differentiation associated RNA	chr12:105333870-105383932	0.61	0.0283754
Tunar	Tcl1 upstream neural differentiation associated RNA	chr12:105333870-105383932	0.61	0.0283754
Tunar	Tcl1 upstream neural differentiation associated RNA	chr12:105333870-105383932	0.61	0.0283754
Tunar	Tcl1 upstream neural differentiation associated RNA	chr12:105333870-105383932	0.61	0.0283754
Tunar	Tcl1 upstream neural differentiation associated RNA	chr12:105333870-105383932	0.61	0.0283754
Tunar	Tcl1 upstream neural differentiation associated RNA	chr12:105333870-105383932	0.61	0.0283754
Tunar	Tcl1 upstream neural differentiation associated RNA	chr12:105333870-105383932	0.61	0.0283754
Tmem102	transmembrane protein 102	chr11:69803603-69805624	0.61	0.0352428
B4galnt3	beta-1,4-N-acetyl-galactosaminyl transferase 3	chr6:120203073-120294559	0.61	0.000593484
Muc15	mucin 15	chr2:110721340-110739527	0.61	0.000981128
Efcc1	EF hand and coiled-coil domain containing 1	chr6:87730869-87755908	0.61	0.00414422
Myo1f	myosin IF	chr17:33555707-33607764	0.61	0.00935903
Mroh7	maestro heat-like repeat family member 7	chr4:106680417-106730925	0.61	0.0257884
Plppr4	phospholipid phosphatase related 4	chr3:117319139-117360876	0.6	0.000855486
Islr2	immunoglobulin superfamily containing leucine-rich repeat 2	chr9:58196297-58204319	0.6	0.00128608
Slc30a10	solute carrier family 30, member 10	chr1:185454848-185468762	0.6	0.0181962
Hemk1	HemK methyltransferase family member 1	chr9:107327084-107338350	0.59	0.000726327
C1qc	complement component 1, q subcomponent, C chain	chr4:136889804-136893065	0.59	0.00177626
Lnx1	ligand of numb-protein X 1	chr5:74592447-74702912	0.59	0.00204447
C1qb	complement component 1, q subcomponent, beta polypeptide	chr4:136880129-136886187	0.59	0.00283615
Parvg	parvin, gamma	chr15:84324026-84342978	0.59	0.0379754
Pld5	phospholipase D family, member 5	chr1:175962306-176275312	0.59	0.000324429
Mndal	myeloid nuclear differentiation antigen like	chr1:173849126-173880881	-5.31	9.48598e-05
Lefty1	left right determination factor 1	chr1:180935022-180938400	-4.79	0.00136134
Ifi213	interferon activated gene 213	chr1:173566283-173599274	-4.78	0.00319751
Ccl27a	chemokine (C-C motif) ligand 27A	chr4:41769467-41774247	-4.26	6.21008e-06
Neu2	neuraminidase 2	chr1:87509889-87597845	-3.93	0.00254422
Rpl29	ribosomal protein L29	chr9:106429454-106431568	-3.86	1.87992e-08
Neurog1	neurogenin 1	chr13:56250478-56252163	-3.62	0.00522924
Pinlyp	phospholipase A2 inhibitor and LY6/PLAUR domain containing	chr7:24541658-24546118	-3.37	0.00381153
Clrn1	clarin 1	chr3:58844028-58885340	-3.19	9.80029e-06
Zfp982	zinc finger protein 982	chr4:147492417-147513486	-3.14	0.00149825
H4c11		chr13:21735064-21735837	-3.07	0.0110449
Lrrc52	leucine rich repeat containing 52	chr1:167445669-167466780	-3.04	0.000515727
B3gnt3	UDP-GlcNAc:betaGal beta-1,3-N-acetylglucosaminyltransferase 3	chr8:71690756-71701789	-2.89	0.000820956
Pla2g12b	phospholipase A2, group XIIB	chr10:59403660-59421976	-2.88	0.0106698
Tff3	trefoil factor 3, intestinal	chr17:31125306-31129646	-2.72	0.0478766
Ifi206	interferon activated gene 206	chr1:173468485-173491041	-2.69	0.00908797
Perm1	PPARGC1 and ESRR induced regulator, muscle 1	chr4:156215868-156221307	-2.67	0.000180748
Tdgf1	teratocarcinoma-derived growth factor 1	chr9:110939603-110946158	-2.64	0.00126484
Dppa5a	developmental pluripotency associated 5A	chr9:78367052-78368177	-2.57	0.0224365
Il22ra1	interleukin 22 receptor, alpha 1	chr4:135728172-135752140	-2.5	0.0450761
March4	membrane-associated ring finger (C3HC4) 4	chr1:72427112-72536930	-2.48	9.48598e-05
Hjv		chr3:96525172-96529210	-2.48	0.00757938
Kcna7	potassium voltage-gated channel, shaker-related subfamily, member 7	chr7:45405653-45409763	-2.46	0.0318508
5730507C01Rik	RIKEN cDNA 5730507C01 gene	chr12:18514510-18535254	-2.45	0.00230536
Rec8	REC8 meiotic recombination protein	chr14:55618037-55625395	-2.44	8.34742e-05
Dcdc2b	doublecortin domain containing 2b	chr4:129608331-129614257	-2.42	0.00095784
Slc9b2	solute carrier family 9, subfamily B (NHA2, cation proton antiporter 2), member 2	chr3:135307700-135345387	-2.33	0.00756711
Gm9844	predicted pseudogene 9844	chr7:24862213-24862697	-2.26	0.00570357
Lrrc39	leucine rich repeat containing 39	chr3:116562973-116583134	-2.23	0.0368605
Myoc	myocilin	chr1:162639155-162649693	-2.21	0.000601643
AY074887	cDNA sequence AY074887	chr9:54950230-54950998	-2.21	0.0447686
9030624G23Rik	RIKEN cDNA 9030624G23 gene	chr12:24043202-24097246	-2.19	0.0112497
Penk	preproenkephalin	chr4:4133531-4138819	-2.19	0.043524
Gm3055	predicted gene 3055	chr10:81742821-81771161	-2.18	0.00038627
Cyp4f18	cytochrome P450, family 4, subfamily f, polypeptide 18	chr8:71988482-72009626	-2.18	0.00818548
Rpe65	retinal pigment epithelium 65	chr3:159599175-159625321	-2.17	0.0100446
Rps3a1	ribosomal protein S3A1	chr3:86137940-86142702	-2.15	8.90676e-07
Gpha2	glycoprotein hormone alpha 2	chr19:6226380-6227768	-2.15	0.0127002
Hba-a2	hemoglobin alpha, adult chain 2	chr11:32296489-32297298	-2.13	0.00048581
Duxbl1	double homeobox B-like 1	chr14:25978577-25990088	-2.13	0.0305754
Ppp1r17	protein phosphatase 1, regulatory subunit 17	chr6:56017497-56032689	-2.11	0.000350907
Olfr12	olfactory receptor 12	chr1:92617788-92623412	-2.1	0.0059024
Dnajc5b	DnaJ heat shock protein family (Hsp40) member C5 beta	chr3:19508595-19610862	-2.1	0.000771494
Cfap161	cilia and flagella associated protein 161	chr7:83774101-83794880	-2.08	7.70561e-05
Gm32687	predicted gene, 32687	chr10:81863934-81881081	-1.99	0.00177993
Myo15b	myosin XVB	chr11:115858406-115892603	-1.99	0.00428045
Ifi203	interferon activated gene 203	chr1:173920407-173942672	-1.98	0.000411115
Eqtn	equatorin, sperm acrosome associated	chr4:94907267-94928843	-1.94	0.0494829
Myl2	myosin, light polypeptide 2, regulatory, cardiac, slow	chr5:122100951-122113472	-1.93	0.0300514
A530016L24Rik	RIKEN cDNA A530016L24 gene	chr12:112489448-112499927	-1.93	0.000589486
Zfp988	zinc finger protein 988	chr4:147305674-147333734	-1.92	0.0342025
C1rl	complement component 1, r subcomponent-like	chr6:124493113-124510643	-1.89	0.0124028
Nek11	NIMA (never in mitosis gene a)-related expressed kinase 11	chr9:105162156-105395524	-1.88	0.0450802
Comp	cartilage oligomeric matrix protein	chr8:70373558-70382066	-1.86	0.00183749
Crabp1	cellular retinoic acid binding protein I	chr9:54764748-54773110	-1.85	0.000120541
Gm14419	predicted gene 14419	chr2:177000956-177012787	-1.85	0.0103578
Gm14419	predicted gene 14419	chr2:177000956-177012787	-1.85	0.0103578
Gm14419	predicted gene 14419	chr2:177000956-177012787	-1.85	0.0103578
Gm14419	predicted gene 14419	chr2:177000956-177012787	-1.85	0.0103578
Gm14419	predicted gene 14419	chr2:177000956-177012787	-1.85	0.0103578
Gm14419	predicted gene 14419	chr2:177000956-177012787	-1.85	0.0103578
Gm14419	predicted gene 14419	chr2:177000956-177012787	-1.85	0.0103578
Gm14419	predicted gene 14419	chr2:177000956-177012787	-1.85	0.0103578
Gm14419	predicted gene 14419	chr2:177000956-177012787	-1.85	0.0103578
Gm14419	predicted gene 14419	chr2:177000956-177012787	-1.85	0.0103578
Gm14419	predicted gene 14419	chr2:177000956-177012787	-1.85	0.0103578
Gm14419	predicted gene 14419	chr2:177000956-177012787	-1.85	0.0103578
Gm14419	predicted gene 14419	chr2:177000956-177012787	-1.85	0.0103578
Gm14419	predicted gene 14419	chr2:177000956-177012787	-1.85	0.0103578
Gm14419	predicted gene 14419	chr2:177000956-177012787	-1.85	0.0103578
Gm14419	predicted gene 14419	chr2:177000956-177012787	-1.85	0.0103578
Gm14419	predicted gene 14419	chr2:177000956-177012787	-1.85	0.0103578
Gm14419	predicted gene 14419	chr2:177000956-177012787	-1.85	0.0103578
Gm14419	predicted gene 14419	chr2:177000956-177012787	-1.85	0.0103578
Gm14419	predicted gene 14419	chr2:177000956-177012787	-1.85	0.0103578
Gm14419	predicted gene 14419	chr2:177000956-177012787	-1.85	0.0103578
Gm14419	predicted gene 14419	chr2:177000956-177012787	-1.85	0.0103578
Gm14419	predicted gene 14419	chr2:177000956-177012787	-1.85	0.0103578
Lao1	L-amino acid oxidase 1	chr4:118961578-118968912	-1.85	0.0222453
Art1	ADP-ribosyltransferase 1	chr7:102101743-102113933	-1.84	0.0168774
Ifi209	interferon activated gene 209	chr1:173630917-173647928	-1.82	0.00508182
Cryzl2	crystallin zeta like 2	chr1:157458577-157492638	-1.82	1.56622e-05
Cfi	complement component factor i	chr3:129835884-129875332	-1.8	0.00192293
Zfp991	zinc finger protein 991	chr4:147132038-147180579	-1.79	0.000497379
Cox8b	cytochrome c oxidase subunit VIIIb	chr7:140898945-140900446	-1.75	8.34742e-05
Gm5737	predicted gene 5737	chr7:120812365-120831193	-1.72	0.000159581
Tmem233	transmembrane protein 233	chr5:116038755-116083244	-1.69	0.00099785
Prokr2	prokineticin receptor 2	chr2:132337733-132385447	-1.66	0.00883683
Gm10037	predicted gene 10037	chr13:67831106-67844035	-1.64	0.00117326
Pcp4	Purkinje cell protein 4	chr16:96467606-96525793	-1.64	0.0229088
Alas2	aminolevulinic acid synthase 2, erythroid	chrX:150547375-150570638	-1.61	0.00149807
Catip	ciliogenesis associated TTC17 interacting protein	chr1:74362108-74369321	-1.61	0.00328358
Tcap	titin-cap	chr11:98383811-98384953	-1.61	0.00452162
Olfml3	olfactomedin-like 3	chr3:103722222-103738001	-1.6	2.81367e-05
Lctl	lactase-like	chr9:64117147-64138118	-1.58	0.00112816
Chrna4	cholinergic receptor, nicotinic, alpha polypeptide 4	chr2:181018380-181043546	-1.58	0.010532
Kcnj14	potassium inwardly-rectifying channel, subfamily J, member 14	chr7:45816460-45824782	-1.57	0.000665764
Padi1	peptidyl arginine deiminase, type I	chr4:140812983-140845778	-1.56	0.00165494
Lrrc14b	leucine rich repeat containing 14B	chr13:74359578-74364005	-1.55	4.66102e-05
Ang	angiogenin, ribonuclease, RNase A family, 5	chr14:51091150-51102009	-1.54	0.0104102
Clrn2	clarin 2	chr5:45453751-45464149	-1.53	0.005602
Adig	adipogenin	chr2:158502612-158508198	-1.53	0.0206743
Lsmem1	leucine-rich single-pass membrane protein 1	chr12:40175493-40199490	-1.53	0.000644127
Rnf17	ring finger protein 17	chr14:56402581-56525032	-1.5	0.0191012
Gpr150	G protein-coupled receptor 150	chr13:76054851-76056996	-1.49	0.00755967
H4c12		chr13:21750194-21750505	-1.49	0.02993
Ucma	upper zone of growth plate and cartilage matrix associated	chr2:4976122-4985748	-1.48	0.000161285
Etnppl	ethanolamine phosphate phospholyase	chr3:130617448-130637521	-1.48	0.000490382
Mafa	v-maf musculoaponeurotic fibrosarcoma oncogene family, protein A (avian)	chr15:75745490-75748228	-1.46	2.81367e-05
Zfp984	zinc finger protein 984	chr4:147753974-147809788	-1.43	0.000673304
Ptp4a1	protein tyrosine phosphatase 4a1	chr1:30940302-30949309	-1.43	0.0472552
Mlh1	mutL homolog 1	chr9:111228228-111271791	-1.42	2.6548e-05
Rpl35a	ribosomal protein L35A	chr16:33056453-33060189	-1.42	3.60981e-05
Hba-a1	hemoglobin alpha, adult chain 1	chr11:32283511-32284465	-1.41	0.00100919
Inhbb	inhibin beta-B	chr1:119415465-119422248	-1.41	0.00126859
Tacr1	tachykinin receptor 1	chr6:82402334-82560104	-1.41	0.0122537
Crygn	crystallin, gamma N	chr5:24751003-24758008	-1.41	0.0147922
Abhd12b	abhydrolase domain containing 12B	chr12:70154142-70183887	-1.41	0.0198654
Hbb-bs	hemoglobin, beta adult s chain	chr7:103826534-103828096	-1.4	0.00099785
Isg20	interferon-stimulated protein	chr7:78913424-78920396	-1.39	0.00624644
Sec16b	SEC16 homolog B (S. cerevisiae)	chr1:157506728-157568425	-1.39	0.00725778
Mdh1b	malate dehydrogenase 1B, NAD (soluble)	chr1:63698819-63730318	-1.36	0.0476647
Cap2	CAP, adenylate cyclase-associated protein, 2 (yeast)	chr13:46501848-46650281	-1.35	2.81367e-05
Otos	otospiralin	chr1:92644218-92648841	-1.34	0.000344926
Spata17	spermatogenesis associated 17	chr1:187044648-187215465	-1.34	0.0238306
Ttn	titin	chr2:76703980-76982547	-1.33	6.35916e-05
Pygm	muscle glycogen phosphorylase	chr19:6384399-6398459	-1.32	2.81367e-05
Tdg	thymine DNA glycosylase	chr10:82629828-82650799	-1.32	0.000115714
Hbb-bt	hemoglobin, beta adult t chain	chr7:103812524-103813996	-1.32	0.000601643
Gm14412	predicted gene 14412	chr2:177314520-177324307	-1.32	0.0124898
Mylk2	myosin, light polypeptide kinase 2, skeletal muscle	chr2:152911352-152923068	-1.32	0.026182
Asb11	ankyrin repeat and SOCS box-containing 11	chrX:164436994-164459170	-1.3	0.0154261
Mybpc2	myosin binding protein C, fast-type	chr7:44501699-44524656	-1.29	0.00793142
Mroh3	maestro heat-like repeat family member 3	chr1:136181652-136212828	-1.29	0.00504228
Cntnap3	contactin associated protein-like 3	chr13:64736182-64903955	-1.28	0.00401297
Rpl21	ribosomal protein L21	chr5:146832890-146837032	-1.27	3.60981e-05
Rsl1	regulator of sex limited protein 1	chr13:67173182-67184044	-1.25	0.0012845
Dynlt1b	dynein light chain Tctex-type 1B	chr17:6430112-6436296	-1.24	0.00137392
Tymp	thymidine phosphorylase	chr15:89371931-89377039	-1.24	0.0200667
Prg4	proteoglycan 4 (megakaryocyte stimulating factor, articular superficial zone protein)	chr1:150449412-150466165	-1.22	0.0213008
Gm14403	predicted gene 14403	chr2:177498215-177509763	-1.21	0.000299705
Gm14403	predicted gene 14403	chr2:177498215-177509763	-1.21	0.000299705
Gm14403	predicted gene 14403	chr2:177498215-177509763	-1.21	0.000299705
Gm14403	predicted gene 14403	chr2:177498215-177509763	-1.21	0.000299705
Gm14403	predicted gene 14403	chr2:177498215-177509763	-1.21	0.000299705
Gm14403	predicted gene 14403	chr2:177498215-177509763	-1.21	0.000299705
Gm14403	predicted gene 14403	chr2:177498215-177509763	-1.21	0.000299705
Gm14403	predicted gene 14403	chr2:177498215-177509763	-1.21	0.000299705
Gm14403	predicted gene 14403	chr2:177498215-177509763	-1.21	0.000299705
Gm14403	predicted gene 14403	chr2:177498215-177509763	-1.21	0.000299705
Gm14403	predicted gene 14403	chr2:177498215-177509763	-1.21	0.000299705
Gm14403	predicted gene 14403	chr2:177498215-177509763	-1.21	0.000299705
Gm14403	predicted gene 14403	chr2:177498215-177509763	-1.21	0.000299705
Gm14403	predicted gene 14403	chr2:177498215-177509763	-1.21	0.000299705
Gm14403	predicted gene 14403	chr2:177498215-177509763	-1.21	0.000299705
Gm14403	predicted gene 14403	chr2:177498215-177509763	-1.21	0.000299705
Gm14403	predicted gene 14403	chr2:177498215-177509763	-1.21	0.000299705
Gm14403	predicted gene 14403	chr2:177498215-177509763	-1.21	0.000299705
Gm14403	predicted gene 14403	chr2:177498215-177509763	-1.21	0.000299705
Gm14403	predicted gene 14403	chr2:177498215-177509763	-1.21	0.000299705
Gm14403	predicted gene 14403	chr2:177498215-177509763	-1.21	0.000299705
Gm14403	predicted gene 14403	chr2:177498215-177509763	-1.21	0.000299705
Gm14403	predicted gene 14403	chr2:177498215-177509763	-1.21	0.000299705
Fcrlb	Fc receptor-like B	chr1:170907273-170912941	-1.19	8.3571e-05
Cetn4	centrin 4	chr3:37307749-37312708	-1.18	0.00414422
Grin3b	glutamate receptor, ionotropic, NMDA3B	chr10:79970715-79977190	-1.17	0.0307876
Ubc	ubiquitin C	chr5:125385965-125390202	-1.15	0.000120541
Rxrg	retinoid X receptor gamma	chr1:167598384-167639623	-1.15	0.000601643
Zfp951	zinc finger protein 951	chr5:104813169-104860070	-1.15	0.00097539
Hsd3b7	hydroxy-delta-5-steroid dehydrogenase, 3 beta- and steroid delta-isomerase 7	chr7:127800604-127803802	-1.15	0.0327812
Rem2	rad and gem related GTP binding protein 2	chr14:54476100-54480431	-1.15	0.016407
Mb	myoglobin	chr15:77015487-77050670	-1.13	0.0349133
Gm45716	predicted gene 45716	chr11:90187683-90251255	-1.13	0.00298096
C1ql1	complement component 1, q subcomponent-like 1	chr11:102939264-102946688	-1.11	0.00185807
Rpp25	ribonuclease P/MRP 25 subunit	chr9:57504026-57505448	-1.11	0.00801397
Ap4b1	adaptor-related protein complex AP-4, beta 1	chr3:103809520-103822025	-1.11	0.0246172
Dusp13	dual specificity phosphatase 13	chr14:21733394-21751181	-1.11	0.0405461
Sema3d	sema domain, immunoglobulin domain (Ig), short basic domain, secreted, (semaphorin) 3D	chr5:12383385-12588948	-1.1	7.63785e-05
A2m	alpha-2-macroglobulin	chr6:121635376-121679227	-1.1	0.000229591
Adhfe1	alcohol dehydrogenase, iron containing, 1	chr1:9547948-9580673	-1.1	0.00504762
Akr1e1	aldo-keto reductase family 1, member E1	chr13:4590750-4609174	-1.09	4.87756e-05
Lgi2	leucine-rich repeat LGI family, member 2	chr5:52533517-52566462	-1.08	1.39766e-05
Capza1	capping protein (actin filament) muscle Z-line, alpha 1	chr3:104822779-104864505	-1.08	3.60981e-05
Sema3e	sema domain, immunoglobulin domain (Ig), short basic domain, secreted, (semaphorin) 3E	chr5:14025276-14256689	-1.08	4.88076e-05
Btbd17	BTB (POZ) domain containing 17	chr11:114791217-114795945	-1.08	0.0154419
Srp9	signal recognition particle 9	chr1:182124737-182132407	-1.07	4.59102e-05
Bglap3	bone gamma-carboxyglutamate protein 3	chr3:88368616-88372743	-1.07	0.00174991
Bub1b	BUB1B, mitotic checkpoint serine/threonine kinase	chr2:118598211-118641591	-1.07	0.00258402
Klk6	kallikrein related-peptidase 6	chr7:43824499-43832030	-1.05	0.00226648
Tekt2	tektin 2	chr4:126322121-126325688	-1.05	0.0368635
Sec14l4	SEC14-like lipid binding 4	chr11:4031462-4048024	-1.05	0.00872359
Rasgrp2	RAS, guanyl releasing protein 2	chr19:6399340-6415216	-1.04	0.00014567
Nuf2	NUF2, NDC80 kinetochore complex component	chr1:169497934-169531464	-1.04	0.0307352
N4bp3	NEDD4 binding protein 3	chr11:51643063-51650842	-1.03	0.000136259
Gm34653	predicted gene, 34653	chr2:34833007-34839728	-1.03	0.00208447
Gda	guanine deaminase	chr19:21391307-21473445	-1.03	0.0408082
Rpl34	ribosomal protein L34	chr3:130726831-130730398	-1.02	0.000104884
Mmp23	matrix metallopeptidase 23	chr4:155650655-155653384	-1.02	0.00301026
Ninj2	ninjurin 2	chr6:120093350-120200339	-1.02	0.00319751
Gm14418	predicted gene 14418	chr2:177387124-177398320	-1.02	0.00559319
1190007I07Rik	RIKEN cDNA 1190007I07 gene	chr10:82619851-82623228	-1.01	0.00175987
Ripply3	ripply transcriptional repressor 3	chr16:94328420-94336935	-1.01	0.0445883
Kncn	kinocilin	chr4:115884400-115889526	-1.01	0.00048581
Galt	galactose-1-phosphate uridyl transferase	chr4:41755228-41758695	-1	3.60981e-05
Klf2	Kruppel-like factor 2 (lung)	chr8:72319033-72321656	-1	0.00036331
Qpct	glutaminyl-peptide cyclotransferase (glutaminyl cyclase)	chr17:79051906-79090378	-1	0.000475331
Irs3	insulin receptor substrate 3	chr5:137643031-137645714	-1	0.00114517
Sfrp4	secreted frizzled-related protein 4	chr13:19623104-19632994	-1	0.0203093
Phf24	PHD finger protein 24	chr4:42916660-42944752	-0.99	1.66238e-05
Cfap74	cilia and flagella associated protein 74	chr4:155409190-155466823	-0.99	0.00414422
Vnn1	vanin 1	chr10:23894688-23905343	-0.99	0.0402225
Gpr83	G protein-coupled receptor 83	chr9:14860210-14870789	-0.98	0.0200698
Upp1	uridine phosphorylase 1	chr11:9118103-9136170	-0.97	0.00176304
Lpo	lactoperoxidase	chr11:87806428-87828289	-0.95	0.00885324
B3gnt2	UDP-GlcNAc:betaGal beta-1,3-N-acetylglucosaminyltransferase 2	chr11:22759738-22860961	-0.95	0.0261842
Cplane2		chr4:141213956-141226756	-0.94	0.0236174
Slc4a11	solute carrier family 4, sodium bicarbonate transporter-like, member 11	chr2:130684113-130697519	-0.94	0.0390831
Ndufs5	NADH dehydrogenase (ubiquinone) Fe-S protein 5	chr4:123712710-123718202	-0.92	0.00105245
Snca	synuclein, alpha	chr6:60731575-60829855	-0.91	0.00109843
Pcdhga5	protocadherin gamma subfamily A, 5	chr18:37694380-37841873	-0.91	0.00292097
Clec1a	C-type lectin domain family 1, member a	chr6:129424772-129452000	-0.91	0.0312041
Btn2a2	butyrophilin, subfamily 2, member A2	chr13:23477676-23488857	-0.91	0.0373291
Phtf1	putative homeodomain transcription factor 1	chr3:103968110-104024598	-0.91	3.60981e-05
Eno1	enolase 1, alpha non-neuron	chr4:150236721-150248879	-0.9	8.09638e-06
Lbh	limb-bud and heart	chr17:72918305-72941947	-0.9	9.48598e-05
Aass	aminoadipate-semialdehyde synthase	chr6:23072173-23132986	-0.9	0.00117317
Psmb5	proteasome (prosome, macropain) subunit, beta type 5	chr14:54614119-54618022	-0.9	0.0013215
C1ra	complement component 1, r subcomponent A	chr6:124512405-124523443	-0.9	0.00411806
Gfi1	growth factor independent 1	chr5:107716657-107726036	-0.9	0.00669386
Gm14327	predicted gene 14327	chr2:177897096-177905784	-0.9	0.0480132
Gm14327	predicted gene 14327	chr2:177897096-177905784	-0.9	0.0480132
Gm14327	predicted gene 14327	chr2:177897096-177905784	-0.9	0.0480132
Gm14327	predicted gene 14327	chr2:177897096-177905784	-0.9	0.0480132
Gm14327	predicted gene 14327	chr2:177897096-177905784	-0.9	0.0480132
Gm14327	predicted gene 14327	chr2:177897096-177905784	-0.9	0.0480132
Gm14327	predicted gene 14327	chr2:177897096-177905784	-0.9	0.0480132
Gm14327	predicted gene 14327	chr2:177897096-177905784	-0.9	0.0480132
Gm14327	predicted gene 14327	chr2:177897096-177905784	-0.9	0.0480132
Gm14327	predicted gene 14327	chr2:177897096-177905784	-0.9	0.0480132
Gm14327	predicted gene 14327	chr2:177897096-177905784	-0.9	0.0480132
Gm14327	predicted gene 14327	chr2:177897096-177905784	-0.9	0.0480132
Gm14327	predicted gene 14327	chr2:177897096-177905784	-0.9	0.0480132
Gm14327	predicted gene 14327	chr2:177897096-177905784	-0.9	0.0480132
Gm14327	predicted gene 14327	chr2:177897096-177905784	-0.9	0.0480132
Gm14327	predicted gene 14327	chr2:177897096-177905784	-0.9	0.0480132
Gm14327	predicted gene 14327	chr2:177897096-177905784	-0.9	0.0480132
Gm14327	predicted gene 14327	chr2:177897096-177905784	-0.9	0.0480132
Gm14327	predicted gene 14327	chr2:177897096-177905784	-0.9	0.0480132
Gm14327	predicted gene 14327	chr2:177897096-177905784	-0.9	0.0480132
Gm14327	predicted gene 14327	chr2:177897096-177905784	-0.9	0.0480132
Gm14327	predicted gene 14327	chr2:177897096-177905784	-0.9	0.0480132
Gm14327	predicted gene 14327	chr2:177897096-177905784	-0.9	0.0480132
Gfra1	glial cell line derived neurotrophic factor family receptor alpha 1	chr19:58235604-58455909	-0.89	0.000193205
Slc17a8	solute carrier family 17 (sodium-dependent inorganic phosphate cotransporter), member 8	chr10:89574020-89621253	-0.89	0.000299705
Ddc	dopa decarboxylase	chr11:11814101-11898144	-0.89	0.0109007
Mfap5	microfibrillar associated protein 5	chr6:122505845-122529290	-0.88	0.00139987
Immp2l	IMP2 inner mitochondrial membrane peptidase-like (S. cerevisiae)	chr12:41024090-41955588	-0.88	0.012833
Bfsp1	beaded filament structural protein 1, in lens-CP94	chr2:143826528-143863173	-0.88	0.0454299
Trim54	tripartite motif-containing 54	chr5:31116712-31137630	-0.87	0.000638072
Nsun7	NOL1/NOP2/Sun domain family, member 7	chr5:66259897-66298026	-0.87	0.00953424
Gbp6	guanylate binding protein 6	chr5:105270702-105293698	-0.87	0.0288919
Ppp1r3e	protein phosphatase 1, regulatory (inhibitor) subunit 3E	chr14:54872669-54877550	-0.87	0.000820956
Thrsp	thyroid hormone responsive	chr7:97412938-97417730	-0.86	0.00307358
Baiap2l2	BAI1-associated protein 2-like 2	chr15:79258195-79285537	-0.86	0.00596634
Slc39a2	solute carrier family 39 (zinc transporter), member 2	chr14:51892889-51896745	-0.86	0.0249068
Rps26	ribosomal protein S26	chr10:128624534-128626747	-0.85	8.34742e-05
Sult5a1	sulfotransferase family 5A, member 1	chr8:123140192-123158315	-0.85	0.000157411
C1s1	complement component 1, s subcomponent 1	chr6:124530345-124542359	-0.85	0.000640214
Pcdhgb6	protocadherin gamma subfamily B, 6	chr18:37742094-37841873	-0.85	0.00131982
Elovl2	elongation of very long chain fatty acids (FEN1/Elo2, SUR4/Elo3, yeast)-like 2	chr13:41182381-41220405	-0.85	0.0130001
Sclt1	sodium channel and clathrin linker 1	chr3:41626720-41742514	-0.84	0.000263287
Acp1	acid phosphatase 1, soluble	chr12:30893326-30911589	-0.84	0.000490382
Poc1a	POC1 centriolar protein A	chr9:106281061-106350521	-0.84	0.00969204
Tnfsfm13	tumor necrosis factor (ligand) superfamily, membrane-bound member 13	chr11:69682577-69696098	-0.84	0.0223852
Aldh3a1	aldehyde dehydrogenase family 3, subfamily A1	chr11:61207537-61218421	-0.83	0.000515238
Carmil3	capping protein regulator and myosin 1 linker 3	chr14:55490651-55508272	-0.83	0.00095784
Tmod4	tropomodulin 4	chr3:95124476-95129209	-0.83	0.00153952
Zfp456	zinc finger protein 456	chr13:67362113-67375810	-0.83	0.00466906
Tmem88	transmembrane protein 88	chr11:69396519-69398234	-0.83	0.0133177
Sertm1	serine rich and transmembrane domain containing 1	chr3:54897068-54915887	-0.83	3.62986e-05
Lrrn4cl	LRRN4 C-terminal like	chr19:8850768-8853909	-0.83	0.000580197
Pkd2l2	polycystic kidney disease 2-like 2	chr18:34408489-34444116	-0.82	0.0209875
B3gat2	beta-1,3-glucuronyltransferase 2 (glucuronosyltransferase S)	chr1:23761753-23849158	-0.82	0.022138
Efcab12	EF-hand calcium binding domain 12	chr6:115810729-115838412	-0.82	0.0108878
Kcnip3	Kv channel interacting protein 3, calsenilin	chr2:127456498-127522094	-0.81	0.000245911
Zfp365	zinc finger protein 365	chr10:67886103-67912662	-0.81	0.00294976
Gm525	predicted gene 525	chr11:89073841-89093040	-0.81	0.00515923
Tmem108	transmembrane protein 108	chr9:103482947-103761837	-0.8	0.00011694
Uba52	ubiquitin A-52 residue ribosomal protein fusion product 1	chr8:70508263-70510801	-0.8	0.0216248
Pthlh	parathyroid hormone-like peptide	chr6:147252101-147264183	-0.8	0.0325633
Rab3b	RAB3B, member RAS oncogene family	chr4:108879063-108943324	-0.8	0.0417784
Tmem132c	transmembrane protein 132C	chr5:127241808-127565793	-0.8	0.000358516
Lmo7	LIM domain only 7	chr14:101729957-101934710	-0.79	3.81129e-05
Pde1c	phosphodiesterase 1C	chr6:56069804-56652487	-0.79	0.000403805
Nme6	NME/NM23 nucleoside diphosphate kinase 6	chr9:109832749-109843116	-0.79	0.00397808
Fancc	Fanconi anemia, complementation group C	chr13:63285043-63497278	-0.78	0.000454518
Lrrtm3	leucine rich repeat transmembrane neuronal 3	chr10:63928472-64090277	-0.78	0.000512773
Dusp5	dual specificity phosphatase 5	chr19:53529109-53542431	-0.78	0.000632296
Chrna10	cholinergic receptor, nicotinic, alpha polypeptide 10	chr7:102111266-102116828	-0.78	0.00207353
Naip5	NLR family, apoptosis inhibitory protein 5	chr13:100211739-100246323	-0.78	0.00427407
Corin	corin	chr5:72300025-72504473	-0.78	0.00914594
Ecel1	endothelin converting enzyme-like 1	chr1:87147655-87156521	-0.78	0.0391086
Sh2d4a	SH2 domain containing 4A	chr8:68276567-68347699	-0.78	0.0129443
Tmsb10	thymosin, beta 10	chr6:72957347-72958748	-0.77	0.000205634
Arrdc2	arrestin domain containing 2	chr8:70835129-70839720	-0.77	0.00607911
Atoh7	atonal bHLH transcription factor 7	chr10:63099651-63101279	-0.77	0.0353816
Galntl6	UDP-N-acetyl-alpha-D-galactosamine:polypeptide N-acetylgalactosaminyltransferase-like 6	chr8:57774052-58912640	-0.77	0.0362947
2010315B03Rik	RIKEN cDNA 2010315B03 gene	chr9:124291804-124312696	-0.76	0.000224881
Gm14295	predicted gene 14295	chr2:176798612-176811223	-0.76	0.000683677
Ptgds	prostaglandin D2 synthase (brain)	chr2:25466709-25470046	-0.76	0.000802143
Catsperg1	cation channel sperm associated auxiliary subunit gamma 1	chr7:29181321-29214035	-0.76	0.0192164
Gapdh	glyceraldehyde-3-phosphate dehydrogenase	chr6:125161715-125166467	-0.75	0.000140747
Ppp1r1b	protein phosphatase 1, regulatory (inhibitor) subunit 1B	chr11:98348404-98357796	-0.75	0.000435421
Fv1	Friend virus susceptibility 1	chr4:147868979-147870358	-0.75	0.00099724
Meox2	mesenchyme homeobox 2	chr12:37108540-37179534	-0.75	0.0291718
Cdh23	cadherin 23 (otocadherin)	chr10:60302748-60696490	-0.74	0.000541701
Ccdc62	coiled-coil domain containing 62	chr5:123930679-123969895	-0.74	0.00122075
Slc38a6	solute carrier family 38, member 6	chr12:73286779-73354049	-0.74	0.00287486
Ermn	ermin, ERM-like protein	chr2:58045113-58052864	-0.74	0.0235129
Srl	sarcalumenin	chr16:4480216-4541816	-0.73	0.00179684
Lars2	leucyl-tRNA synthetase, mitochondrial	chr9:123366927-123462666	-0.73	0.00315281
Hmga1b	high mobility group AT-hook 1B	chr11:120762794-120764419	-0.73	0.00512545
Barx2	BarH-like homeobox 2	chr9:31846044-31913462	-0.73	0.0237539
Colq	collagen-like tail subunit (single strand of homotrimer) of asymmetric acetylcholinesterase	chr14:31523082-31591343	-0.72	0.000157731
Gpr3	G-protein coupled receptor 3	chr4:133209340-133212536	-0.72	0.00617995
Grm4	glutamate receptor, metabotropic 4	chr17:27422387-27521403	-0.72	0.0113876
Ppp1r14a	protein phosphatase 1, regulatory (inhibitor) subunit 14A	chr7:29289308-29293801	-0.72	0.0301805
Nptx2	neuronal pentraxin 2	chr5:144545902-144557478	-0.72	0.0416424
Creg2	cellular repressor of E1A-stimulated genes 2	chr1:39618406-39651474	-0.72	0.00125196
Ppp1r1a	protein phosphatase 1, regulatory (inhibitor) subunit 1A	chr15:103530279-103538003	-0.71	0.000150643
Gm20594	predicted gene, 20594	chr6:79817916-79818364	-0.71	0.000355547
Rtn4r	reticulon 4 receptor	chr16:18127642-18152408	-0.71	0.00188998
Tcea3	transcription elongation factor A (SII), 3	chr4:136247729-136274898	-0.71	0.00234161
Wdr70	WD repeat domain 70	chr15:7873055-8099209	-0.71	0.000184755
Slc6a7	solute carrier family 6 (neurotransmitter transporter, L-proline), member 7	chr18:60995380-61014222	-0.7	0.00345935
Gkn3	gastrokine 3	chr6:87383256-87388935	-0.7	0.0386758
Ackr1	atypical chemokine receptor 1 (Duffy blood group)	chr1:173331886-173333750	-0.69	0.000192696
Sept5	septin 5	chr16:18620502-18629954	-0.69	0.000513393
Cacna1h	calcium channel, voltage-dependent, T type, alpha 1H subunit	chr17:25374285-25433783	-0.69	0.00253951
Fbln1	fibulin 1	chr15:85205949-85286535	-0.69	0.0194719
Zfp874a	zinc finger protein 874a	chr13:67424549-67451624	-0.68	0.000437921
Hrh2	histamine receptor H2	chr13:54192129-54236180	-0.68	0.0180502
Zbtb7c	zinc finger and BTB domain containing 7C	chr18:75820178-76148564	-0.68	0.0186017
Ramp3	receptor (calcitonin) activity modifying protein 3	chr11:6658521-6677475	-0.68	0.0319938
Acvr1c	activin A receptor, type IC	chr2:58267453-58357895	-0.68	0.0385806
Scoc	short coiled-coil protein	chr8:83430084-83458391	-0.67	0.000106628
Pyurf	Pigy upstream reading frame	chr6:57686576-57692078	-0.67	0.00125196
Arhgef19	Rho guanine nucleotide exchange factor (GEF) 19	chr4:141239499-141257564	-0.67	0.00170052
Prss36	protease, serine 36	chr7:127932638-127946725	-0.67	0.00175987
Adamts3	a disintegrin-like and metallopeptidase (reprolysin type) with thrombospondin type 1 motif, 3	chr5:89677087-89883334	-0.67	0.00328112
Drc1	dynein regulatory complex subunit 1	chr5:30281388-30366695	-0.67	0.013588
Gm14322	predicted gene 14322	chr2:177759288-177770472	-0.67	0.0279358
Stard6	StAR-related lipid transfer (START) domain containing 6	chr18:70472454-70501066	-0.67	0.0325845
Adra1b	adrenergic receptor, alpha 1b	chr11:43774606-43901210	-0.66	0.0106735
Tmem243	transmembrane protein 243, mitochondrial	chr5:9100668-9160986	-0.66	0.000626797
Polr1d	polymerase (RNA) I polypeptide D	chr5:147077050-147111597	-0.65	0.000367894
Bpifb3	BPI fold containing family B, member 3	chr2:153918230-153932996	-0.65	0.0215061
Timp4	tissue inhibitor of metalloproteinase 4	chr6:115241892-115252205	-0.65	0.0323167
Cilp2	cartilage intermediate layer protein 2	chr8:69880369-69887687	-0.65	0.0080566
Trf	transferrin	chr9:103204001-103230444	-0.64	8.34742e-05
Hcn2	hyperpolarization-activated, cyclic nucleotide-gated K+ 2	chr10:79716634-79736108	-0.64	0.0001021
Tigar	Trp53 induced glycolysis repulatory phosphatase	chr6:127085116-127109557	-0.64	0.000136807
Asic3	acid-sensing (proton-gated) ion channel 3	chr5:24413392-24417835	-0.64	0.00345582
Lpl	lipoprotein lipase	chr8:68880491-68907448	-0.64	0.00534885
Cyp2f2	cytochrome P450, family 2, subfamily f, polypeptide 2	chr7:27119909-27133660	-0.64	0.0442008
Pcsk6	proprotein convertase subtilisin/kexin type 6	chr7:65861734-66050386	-0.63	0.000229591
Mmd	monocyte to macrophage differentiation-associated	chr11:90249456-90278589	-0.63	0.00114267
Atp6v1c2	ATPase, H+ transporting, lysosomal V1 subunit C2	chr12:17284721-17329359	-0.63	0.0033586
Kremen2	kringle containing transmembrane protein 2	chr17:23741197-23745833	-0.63	0.0446272
Ccdc28b	coiled coil domain containing 28B	chr4:129619274-129623947	-0.62	0.00172469
Abcb4	ATP-binding cassette, sub-family B (MDR/TAP), member 4	chr5:8893717-8959231	-0.62	0.00185757
Diablo	diablo, IAP-binding mitochondrial protein	chr5:123509765-123524176	-0.62	0.00645707
Rasgrp3	RAS, guanyl releasing protein 3	chr17:75435896-75529054	-0.62	0.00679975
Msh5	mutS homolog 5	chr17:35028605-35046745	-0.62	0.0306391
Gm3604	predicted gene 3604	chr13:62368328-62383177	-0.62	0.0329662
Stac3	SH3 and cysteine rich domain 3	chr10:127501686-127508823	-0.62	0.0340692
Mgst3	microsomal glutathione S-transferase 3	chr1:167371966-167393841	-0.61	0.000141431
Lpcat2	lysophosphatidylcholine acyltransferase 2	chr8:92855339-92919279	-0.61	0.000760693
S100b	S100 protein, beta polypeptide, neural	chr10:76253853-76261159	-0.61	0.000792331
Zfp493	zinc finger protein 493	chr13:67779693-67792512	-0.61	0.007812
Kcnk10	potassium channel, subfamily K, member 10	chr12:98429437-98578310	-0.61	0.00849009
Gpc2	glypican 2 (cerebroglycan)	chr5:138273655-138280005	-0.61	0.0132837
Asgr1	asialoglycoprotein receptor 1	chr11:70054085-70057894	-0.61	0.0448606
Ddt	D-dopachrome tautomerase	chr10:75771230-75773414	-0.61	0.0488933
Limd2	LIM domain containing 2	chr11:106156256-106160860	-0.61	0.00117317
BC028528	cDNA sequence BC028528	chr3:95883954-95892005	-0.61	0.0144547
Mif	macrophage migration inhibitory factor (glycosylation-inhibiting factor)	chr10:75859353-75860240	-0.6	5.9647e-05
Clvs1	clavesin 1	chr4:9269293-9451691	-0.6	0.00017237
Ephx1	epoxide hydrolase 1, microsomal	chr1:180976210-181020904	-0.6	0.000220521
Atp5o		chr16:91925214-91931687	-0.6	0.00064138
Crybb1	crystallin, beta B1	chr5:112255815-112269585	-0.6	0.00184779
Coch	cochlin	chr12:51593341-51605771	-0.6	0.00193832
Glyctk	glycerate kinase	chr9:106152857-106158138	-0.6	0.00921309
Sspo	SCO-spondin	chr6:48448229-48501250	-0.6	0.00974598
Ube2l6	ubiquitin-conjugating enzyme E2L 6	chr2:84798828-84810335	-0.6	0.0158665
Pcdhga6	protocadherin gamma subfamily A, 6	chr18:37707039-37841873	-0.6	0.0211551
Tbc1d2	TBC1 domain family, member 2	chr4:46604390-46650209	-0.6	0.0236703
Sbspon	somatomedin B and thrombospondin, type 1 domain containing	chr1:15853862-15892722	-0.6	0.0127584
Flt3	FMS-like tyrosine kinase 3	chr5:147330741-147400489	-0.59	0.000936529
Nfatc2	nuclear factor of activated T cells, cytoplasmic, calcineurin dependent 2	chr2:168476410-168601657	-0.59	0.00095784
Ndufaf2	NADH dehydrogenase (ubiquinone) 1 alpha subcomplex, assembly factor 2	chr13:108002715-108158623	-0.59	0.00114267
Fxn	frataxin	chr19:24261453-24280605	-0.59	0.0151274
Pcdhga10	protocadherin gamma subfamily A, 10	chr18:37746993-37841873	-0.59	0.0166393
Pold4	polymerase (DNA-directed), delta 4	chr19:4231899-4233634	-0.59	0.0256658
Ip6k3	inositol hexaphosphate kinase 3	chr17:27143965-27167795	-0.59	0.0365474
Adamts4	a disintegrin-like and metallopeptidase (reprolysin type) with thrombospondin type 1 motif, 4	chr1:171250421-171260637	-0.59	0.0425562
