# Supplementary material for: Compensatory Interplay Between Clarin‐1 and Clarin‐2 Deafness‐Associated Proteins Governs Phenotypic Variability in Hearing
Source: Adv Sci (Weinh). 2026 Jan 22;13(20):e21853. doi: 10.1002/advs.202521853 (PMC13067776; doi:10.1002/advs.202521853)
Supplement: Supplementary file 2 — Supporting File 2: advs73883‐sup‐0002‐Tables.zip. [file ADVS-13-e21853-s003.zip › advs202521853_Table S3.xlsx]

## Sheet: Sheet1
Table S3. RNA-seq analysis of differentially expressed genes in the organ of Corti from Clrn1-/-Clrn2-/- mice at P21 relative to wild-type.
Gene Symbol	Description	Gene Position	Log2 Fold change	Qval
Ifi202b	interferon activated gene 202B	chr1:173962568-173982744	6.33	6.29785e-05
Gm15446	predicted gene 15446	chr5:109923400-109943936	5.83	3.24552e-05
Sprr1a	small proline-rich protein 1A	chr3:92483952-92485895	5.41	2.69756e-05
Fgf8	fibroblast growth factor 8	chr19:45736798-45742915	5.34	0.000142106
Rgr	retinal G protein coupled receptor	chr14:37034909-37048964	5.15	0.000462406
Gm16867	predicted gene, 16867	chr14:69363504-69503362	5.07	0.00714101
Pyy	peptide YY	chr11:102106676-102107832	5.05	0.00108591
Ccnb1ip1	cyclin B1 interacting protein 1	chr14:50789248-50807732	4.89	0.000443464
Ryr1	ryanodine receptor 1, skeletal muscle	chr7:29003344-29125179	4.35	5.42655e-06
Rnase2a	ribonuclease, RNase A family, 2A (liver, eosinophil-derived neurotoxin)	chr14:51255262-51256112	4.18	0.00704197
Sftpd	surfactant associated protein D	chr14:41172214-41185149	4.13	0.00163456
Ly6g6c	lymphocyte antigen 6 complex, locus G6C	chr17:35065388-35070050	4.12	1.13623e-05
Fosl1	fos-like antigen 1	chr19:5447547-5455946	4.09	0.00161059
Cdh17	cadherin 17	chr4:11758147-11817895	4.04	0.00295718
Sdr16c5	short chain dehydrogenase/reductase family 16C, member 5	chr4:3995936-4019663	3.98	3.04024e-06
Ggt6	gamma-glutamyltransferase 6	chr11:72435526-72438400	3.93	0.000768614
Alox15	arachidonate 15-lipoxygenase	chr11:70344152-70352031	3.87	1.3139e-05
Loxl4	lysyl oxidase-like 4	chr19:42593982-42612813	3.87	1.92884e-05
Serpinb5	serine (or cysteine) peptidase inhibitor, clade B, member 5	chr1:106861173-106883348	3.79	0.00209083
Saa1	serum amyloid A 1	chr7:46740497-46742980	3.65	0.00205687
Fgf21	fibroblast growth factor 21	chr7:45613886-45615490	3.56	0.0013524
Pmch	pro-melanin-concentrating hormone	chr10:88091072-88092375	3.52	0.00273325
Prss22	protease, serine 22	chr17:23993534-23998100	3.42	2.57737e-05
Mansc4	MANSC domain containing 4	chr6:147075060-147087032	3.37	2.22322e-05
2210017I01Rik	RIKEN cDNA 2210017I01 gene	chr3:92604718-92607492	3.33	0.0078207
2210017I01Rik	RIKEN cDNA 2210017I01 gene	chr3:92604718-92607492	3.33	0.0078207
2210017I01Rik	RIKEN cDNA 2210017I01 gene	chr3:92604718-92607492	3.33	0.0078207
2210017I01Rik	RIKEN cDNA 2210017I01 gene	chr3:92604718-92607492	3.33	0.0078207
2210017I01Rik	RIKEN cDNA 2210017I01 gene	chr3:92604718-92607492	3.33	0.0078207
2210017I01Rik	RIKEN cDNA 2210017I01 gene	chr3:92604718-92607492	3.33	0.0078207
2210017I01Rik	RIKEN cDNA 2210017I01 gene	chr3:92604718-92607492	3.33	0.0078207
2210017I01Rik	RIKEN cDNA 2210017I01 gene	chr3:92604718-92607492	3.33	0.0078207
2210017I01Rik	RIKEN cDNA 2210017I01 gene	chr3:92604718-92607492	3.33	0.0078207
2210017I01Rik	RIKEN cDNA 2210017I01 gene	chr3:92604718-92607492	3.33	0.0078207
2210017I01Rik	RIKEN cDNA 2210017I01 gene	chr3:92604718-92607492	3.33	0.0078207
2210017I01Rik	RIKEN cDNA 2210017I01 gene	chr3:92604718-92607492	3.33	0.0078207
2210017I01Rik	RIKEN cDNA 2210017I01 gene	chr3:92604718-92607492	3.33	0.0078207
2210017I01Rik	RIKEN cDNA 2210017I01 gene	chr3:92604718-92607492	3.33	0.0078207
2210017I01Rik	RIKEN cDNA 2210017I01 gene	chr3:92604718-92607492	3.33	0.0078207
2210017I01Rik	RIKEN cDNA 2210017I01 gene	chr3:92604718-92607492	3.33	0.0078207
2210017I01Rik	RIKEN cDNA 2210017I01 gene	chr3:92604718-92607492	3.33	0.0078207
2210017I01Rik	RIKEN cDNA 2210017I01 gene	chr3:92604718-92607492	3.33	0.0078207
2210017I01Rik	RIKEN cDNA 2210017I01 gene	chr3:92604718-92607492	3.33	0.0078207
2210017I01Rik	RIKEN cDNA 2210017I01 gene	chr3:92604718-92607492	3.33	0.0078207
2210017I01Rik	RIKEN cDNA 2210017I01 gene	chr3:92604718-92607492	3.33	0.0078207
2210017I01Rik	RIKEN cDNA 2210017I01 gene	chr3:92604718-92607492	3.33	0.0078207
2210017I01Rik	RIKEN cDNA 2210017I01 gene	chr3:92604718-92607492	3.33	0.0078207
Alkal2	ALK and LTK ligand 2	chr12:30884322-30893854	3.26	0.00901873
Krt17	keratin 17	chr11:100256217-100261029	3.24	0.0104101
Cep41	centrosomal protein 41	chr6:30653457-30693749	3.23	3.62501e-07
Fosb	FBJ osteosarcoma oncogene B	chr7:19302696-19310051	3.23	0.00094784
Atp1a4	ATPase, Na+/K+ transporting, alpha 4 polypeptide	chr1:172223513-172258414	3.18	0.00729231
Spink5	serine peptidase inhibitor, Kazal type 5	chr18:43963235-44022501	3.09	0.0305062
Lgals3	lectin, galactose binding, soluble 3	chr14:47367751-47386160	3.08	1.88514e-06
Nell1	NEL-like 1	chr7:49974864-50866608	3.03	0.000373693
Rgn	regucalcin	chrX:20549787-20562089	3.02	0.00851523
Galr1	galanin receptor 1	chr18:82392380-82406777	2.98	0.0117047
Tac2	tachykinin 2	chr10:127724478-127731768	2.92	0.0204348
Krt8	keratin 8	chr15:101996698-102004482	2.91	3.62501e-07
Hsd17b6	hydroxysteroid (17-beta) dehydrogenase 6	chr10:127990936-128007611	2.9	2.97105e-06
Acox2	acyl-Coenzyme A oxidase 2, branched chain	chr14:8225511-8259353	2.89	7.42517e-05
Hamp	hepcidin antimicrobial peptide	chr7:30942368-30944032	2.89	0.00203808
Plet1	placenta expressed transcript 1	chr9:50494525-50505482	2.87	6.02042e-06
Otol1	otolin 1	chr3:70007613-70028708	2.82	1.34118e-05
Fbp2	fructose bisphosphatase 2	chr13:62836877-62858422	2.72	2.69756e-05
Tacstd2	tumor-associated calcium signal transducer 2	chr6:67534062-67535796	2.69	9.58589e-07
Gfra3	glial cell line derived neurotrophic factor family receptor alpha 3	chr18:34689898-34720387	2.64	0.00860098
Ccl7	chemokine (C-C motif) ligand 7	chr11:82045712-82047525	2.63	0.00288214
Cckbr	cholecystokinin B receptor	chr7:105425731-105470898	2.61	0.00257453
Gm4869	predicted gene 4869	chr5:140445645-140495071	2.6	0.000642656
Akr1b7	aldo-keto reductase family 1, member B7	chr6:34412334-34423142	2.6	0.0243939
Gjb3	gap junction protein, beta 3	chr4:127325235-127330844	2.55	0.0282128
Cpa1	carboxypeptidase A1, pancreatic	chr6:30639218-30645363	2.55	0.0292281
Slc25a48	solute carrier family 25, member 48	chr13:56438355-56474239	2.54	0.000950439
Fbp1	fructose bisphosphatase 1	chr13:62864753-62888282	2.53	0.0341463
Cldn17	claudin 17	chr16:88505807-88506978	2.51	0.0208623
Taf9	TATA-box binding protein associated factor 9	chr13:100651579-100656060	2.49	0.0235954
Ccl21b	chemokine (C-C motif) ligand 21B (leucine)	chr4:42255693-42256825	2.49	0.0237136
Tbata	thymus, brain and testes associated	chr10:61171954-61188841	2.45	3.03531e-05
Saa2	serum amyloid A 2	chr7:46751790-46754313	2.45	0.0470267
Kcnj15	potassium inwardly-rectifying channel, subfamily J, member 15	chr16:95257558-95300260	2.43	4.94054e-06
C2cd4b	C2 calcium-dependent domain containing 4B	chr9:67759437-67760930	2.43	0.000238286
Cldn6	claudin 6	chr17:23679249-23682446	2.42	9.82492e-05
Cdsn	corneodesmosin	chr17:35552128-35557180	2.4	9.2689e-05
Gjb4	gap junction protein, beta 4	chr4:127351086-127354081	2.4	0.0183238
Rnf183	ring finger protein 183	chr4:62427540-62435252	2.36	0.033356
Pth2r	parathyroid hormone 2 receptor	chr1:65282056-65389244	2.35	0.0340511
Lgr6	leucine-rich repeat-containing G protein-coupled receptor 6	chr1:134983301-135105276	2.31	3.05335e-06
Lif	leukemia inhibitory factor	chr11:4257557-4272514	2.25	0.00113246
Lmod3	leiomodin 3 (fetal)	chr6:97238534-97252759	2.24	4.84267e-05
Tmem274		chr4:149477378-149483549	2.22	0.0496075
Slc6a14	solute carrier family 6 (neurotransmitter transporter), member 14	chrX:21714896-21742355	2.21	9.08487e-05
Gm10260	predicted gene 10260	chr13:97760072-97760632	2.2	0.0350213
Ccl2	chemokine (C-C motif) ligand 2	chr11:82035571-82037453	2.18	0.0192972
Krt18	keratin 18	chr15:102028180-102032027	2.14	5.77792e-07
Tssk3	testis-specific serine kinase 3	chr4:129489014-129491022	2.09	0.0126269
Hspa1b	heat shock protein 1B	chr17:34956436-34959238	2.07	2.75894e-06
Them7	thioesterase superfamily member 7	chr2:105224320-105379796	2.04	0.011175
Plau	plasminogen activator, urokinase	chr14:20836660-20843385	2.03	0.000105479
Ucn2	urocortin 2	chr9:108986010-108987164	2.03	0.010944
Pah	phenylalanine hydroxylase	chr10:87521795-87584136	2.03	0.0264441
Bhlha15	basic helix-loop-helix family, member a15	chr5:144190286-144194441	2.02	0.000684098
B3gnt4	UDP-GlcNAc:betaGal beta-1,3-N-acetylglucosaminyltransferase 4	chr5:123510460-123511882	2.02	0.00170889
Atf3	activating transcription factor 3	chr1:191170296-191218039	1.99	2.00639e-06
Fos	FBJ osteosarcoma oncogene	chr12:85473890-85477273	1.98	1.80157e-05
Mal2	mal, T cell differentiation protein 2	chr15:54571192-54602847	1.96	8.63596e-07
Fads2b		chr2:85483594-85519024	1.96	0.00253684
Fcna	ficolin A	chr2:25624666-25628030	1.95	0.00174767
Cd28	CD28 antigen	chr1:60716800-60773359	1.95	0.00643397
Clca3a2	chloride channel accessory 3A2	chr3:144796559-144819494	1.94	0.000260082
Col6a6	collagen, type VI, alpha 6	chr9:105687809-105828160	1.93	0.000522438
Cox7b2	cytochrome c oxidase subunit VIIb2	chr5:71442824-71548205	1.9	0.0172393
Rbp7	retinol binding protein 7, cellular	chr4:149449687-149454978	1.88	2.97105e-06
Lrrc43	leucine rich repeat containing 43	chr5:123489305-123508205	1.88	0.0346237
Tmem211	transmembrane protein 211	chr5:113226909-113239263	1.88	0.00117788
Bcam	basal cell adhesion molecule	chr7:19756131-19771016	1.87	4.92766e-07
Tacr1	tachykinin receptor 1	chr6:82402334-82560104	1.87	0.000101541
Cd4	CD4 antigen	chr6:124864692-124888221	1.87	0.000621477
Pebp4	phosphatidylethanolamine binding protein 4	chr14:69840420-70059918	1.87	0.00072036
Serpina3n	serine (or cysteine) peptidase inhibitor, clade A, member 3N	chr12:104406729-104414329	1.86	0.00147993
Clec4d	C-type lectin domain family 4, member d	chr6:123262111-123275265	1.86	0.0233348
Gdf6	growth differentiation factor 6	chr4:9844372-9862345	1.84	2.09022e-06
Lgals2	lectin, galactose-binding, soluble 2	chr15:78850860-78855529	1.83	0.0282999
Pof1b	premature ovarian failure 1B	chrX:112638431-112698651	1.82	1.44888e-05
Padi3	peptidyl arginine deiminase, type III	chr4:140785365-140810648	1.81	0.00135552
Tspan8	tetraspanin 8	chr10:115816832-115849893	1.8	3.62501e-07
Igsf5	immunoglobulin superfamily, member 5	chr16:96361668-96422121	1.8	9.53199e-05
Tmprss9	transmembrane protease, serine 9	chr10:80871848-80899492	1.79	3.4431e-06
Chrna1	cholinergic receptor, nicotinic, alpha polypeptide 1 (muscle)	chr2:73563215-73580338	1.79	6.29785e-05
Fam47e	family with sequence similarity 47, member E	chr5:92555069-92591279	1.79	0.0419668
Lypd3	Ly6/Plaur domain containing 3	chr7:24636550-24641118	1.78	0.00109879
Olfr282	olfactory receptor 282	chr15:98431225-98438638	1.77	0.00431822
Efna3	ephrin A3	chr3:89313899-89322965	1.76	0.0002469
Stx11	syntaxin 11	chr10:12938209-12964298	1.72	2.77605e-05
Mybph	myosin binding protein H	chr1:134193448-134201232	1.72	0.00077667
Olfr876	olfactory receptor 876	chr9:37803031-37808144	1.72	0.00130907
Fkbp6	FK506 binding protein 6	chr5:135291704-135350044	1.72	0.0126269
Prss33	protease, serine 33	chr17:23833347-23836056	1.71	0.0093352
Spink8	serine peptidase inhibitor, Kazal type 8	chr9:109812280-109826633	1.71	0.0111927
Krt90	keratin 90	chr15:101552356-101562950	1.71	0.0276047
Stk32b	serine/threonine kinase 32B	chr5:37446825-37717171	1.7	0.002197
Slc5a1	solute carrier family 5 (sodium/glucose cotransporter), member 1	chr5:33104219-33162870	1.7	0.0216076
Kcnj16	potassium inwardly-rectifying channel, subfamily J, member 16	chr11:110968033-111027968	1.68	2.84434e-06
Kctd19	potassium channel tetramerisation domain containing 19	chr8:105382807-105413502	1.67	0.0306556
Oc90	otoconin 90	chr15:65876053-65912397	1.66	0.00444124
Esrp1	epithelial splicing regulatory protein 1	chr4:11331933-11386783	1.63	3.78996e-06
Serpinb1a	serine (or cysteine) peptidase inhibitor, clade B, member 1a	chr13:32842092-32851185	1.63	7.35633e-05
Aox2	aldehyde oxidase 2	chr1:58278326-58380259	1.62	4.72118e-06
Baiap2l1	BAI1-associated protein 2-like 1	chr5:144264526-144358112	1.62	5.35416e-05
Tent5b		chr4:133480132-133487938	1.61	7.03526e-06
Fndc7	fibronectin type III domain containing 7	chr3:108853678-108890008	1.61	7.50568e-06
Otoa	otoancorin	chr7:121081650-121163097	1.6	1.76658e-06
Rdh8	retinol dehydrogenase 8	chr9:20818503-20826117	1.6	0.0152827
Rarres1	retinoic acid receptor responder (tazarotene induced) 1	chr3:67478972-67515523	1.59	1.31818e-05
Opn4	opsin 4 (melanopsin)	chr14:34590618-34600142	1.58	0.0005645
Prph2	peripherin 2	chr17:46910459-46924933	1.57	0.0130096
Gipc2	GIPC PDZ domain containing family, member 2	chr3:152093533-152166230	1.57	0.000657826
Gm14226	predicted gene 14226	chr2:155018266-155027104	1.57	0.000885961
Tnfrsf12a	tumor necrosis factor receptor superfamily, member 12a	chr17:23675445-23677468	1.56	2.23038e-06
Prss57	protease, serine 57	chr10:79781474-79790961	1.56	0.0195554
Ceacam16	carcinoembryonic antigen-related cell adhesion molecule 16	chr7:19852097-19861299	1.55	9.58589e-07
Ibsp	integrin binding sialoprotein	chr5:104299171-104311469	1.55	0.00295724
Amtn	amelotin	chr5:88376108-88385916	1.55	0.0306735
Epcam	epithelial cell adhesion molecule	chr17:87635979-87651129	1.54	9.80646e-07
P2rx2	purinergic receptor P2X, ligand-gated ion channel, 2	chr5:110339812-110343212	1.54	3.05335e-06
Unc5cl	unc-5 family C-terminal like	chr17:48454901-48539714	1.54	0.00162368
Sytl5	synaptotagmin-like 5	chrX:9885622-9994543	1.54	0.00351778
Clec4n	C-type lectin domain family 4, member n	chr6:123229843-123247021	1.53	0.00137371
Csta1	cystatin A1	chr16:36119946-36131241	1.53	0.0199521
Tmprss3	transmembrane protease, serine 3	chr17:31179265-31198977	1.52	1.44671e-06
Aqp5	aquaporin 5	chr15:99590782-99594829	1.51	0.00110902
Zfp459	zinc finger protein 459	chr13:67405709-67421418	1.5	0.000128746
Greb1	gene regulated by estrogen in breast cancer protein	chr12:16670615-16800886	1.5	0.000152686
Pkd1l2	polycystic kidney disease 1 like 2	chr8:116995679-117082449	1.5	0.0105363
Vtcn1	V-set domain containing T cell activation inhibitor 1	chr3:100825459-100896922	1.49	0.00525192
Hal	histidine ammonia lyase	chr10:93488768-93519304	1.48	0.0312298
Osmr	oncostatin M receptor	chr15:6813577-6874969	1.47	2.85355e-05
3830417A13Rik	RIKEN cDNA 3830417A13 gene	chrX:64173548-64178778	1.47	0.0227375
Cldn7	claudin 7	chr11:69964779-69967885	1.46	3.25637e-06
Degs2	delta(4)-desaturase, sphingolipid 2	chr12:108678711-108702315	1.46	1.79063e-05
Hpdl	4-hydroxyphenylpyruvate dioxygenase-like	chr4:116819904-116821707	1.45	4.22341e-05
Hmga2	high mobility group AT-hook 2	chr10:120361275-120476469	1.45	0.00661678
Pcdhb1	protocadherin beta 1	chr18:37264938-37267525	1.45	0.0451474
Cpxm2	carboxypeptidase X 2 (M14 family)	chr7:132032687-132154739	1.44	3.62501e-07
Adgb	androglobin	chr10:10335703-10472326	1.44	0.0185932
Folr2	folate receptor 2 (fetal)	chr7:101839988-101857194	1.44	0.0239998
Wnt7b	wingless-type MMTV integration site family, member 7B	chr15:85535437-85582473	1.43	9.83741e-06
H2ac19		chr3:96239749-96240276	1.43	0.0188774
Wscd2	WSC domain containing 2	chr5:113490333-113589725	1.43	2.44471e-06
Crb1	crumbs family member 1, photoreceptor morphogenesis associated	chr1:139197056-139377100	1.42	0.00765223
Cd300ld	CD300 molecule like family member d	chr11:114982274-114989922	1.42	0.010944
Klk11	kallikrein related-peptidase 11	chr7:43774604-43779263	1.42	0.0471731
Lyz2	lysozyme 2	chr10:117277331-117282321	1.41	5.80929e-06
Macc1	metastasis associated in colon cancer 1	chr12:119314270-119469987	1.41	0.000935894
Trhr2	thyrotropin releasing hormone receptor 2	chr8:122356967-122360746	1.41	0.0346463
Cldn9	claudin 9	chr17:23682584-23684026	1.4	3.23028e-06
Chst4	carbohydrate (chondroitin 6/keratan) sulfotransferase 4	chr8:110029153-110039740	1.4	0.0113399
Klk8	kallikrein related-peptidase 8	chr7:43797577-43803826	1.4	0.0161956
Ttc36	tetratricopeptide repeat domain 36	chr9:44799397-44803072	1.4	0.0354345
Crybg1	crystallin beta-gamma domain containing 1	chr10:43950636-44148853	1.39	1.61507e-06
Ildr1	immunoglobulin-like domain containing receptor 1	chr16:36693978-36726804	1.39	2.59893e-06
Hspa1a	heat shock protein 1A	chr17:34969190-34972156	1.39	2.73749e-05
Bcl2l14	BCL2-like 14 (apoptosis facilitator)	chr6:134396318-134438736	1.39	6.90577e-05
Cytl1	cytokine-like 1	chr5:37735519-37739820	1.38	8.39634e-06
Dnah9	dynein, axonemal, heavy chain 9	chr11:65831282-66168551	1.38	0.0319439
Pmaip1	phorbol-12-myristate-13-acetate-induced protein 1	chr18:66458533-66465565	1.37	0.0237195
Nkpd1	NTPase, KAP family P-loop domain containing 1	chr7:19517838-19525056	1.37	0.00357142
Fut1	fucosyltransferase 1	chr7:45617289-45621059	1.36	0.00720391
Msc	musculin	chr1:14753346-14755992	1.36	0.00785937
Slc9a3r1	solute carrier family 9 (sodium/hydrogen exchanger), member 3 regulator 1	chr11:115163341-115181181	1.35	3.62501e-07
Togaram2	TOG array regulator of axonemal microtubules 2	chr17:71673261-71729669	1.35	0.0104246
Adcyap1	adenylate cyclase activating polypeptide 1	chr17:93199017-93206537	1.35	0.0148995
Ddit4l	DNA-damage-inducible transcript 4-like	chr3:137621612-137628333	1.34	3.98826e-05
Muc15	mucin 15	chr2:110721340-110739527	1.34	2.84434e-06
Bspry	B-box and SPRY domain containing	chr4:62480053-62497298	1.33	3.45998e-06
Lyve1	lymphatic vessel endothelial hyaluronan receptor 1	chr7:110850607-110863239	1.33	0.00383423
Cd300lf	CD300 molecule like family member F	chr11:115116214-115133992	1.33	0.0256361
Pla2g2c	phospholipase A2, group IIC	chr4:138724792-138746132	1.33	0.0319314
Lox	lysyl oxidase	chr18:52516067-52529867	1.32	4.92766e-07
Slco2a1	solute carrier organic anion transporter family, member 2a1	chr9:102988712-103096002	1.32	2.84434e-06
Lum	lumican	chr10:97565128-97572703	1.32	4.71837e-06
Nup62cl	nucleoporin 62 C-terminal like	chrX:140006805-140062712	1.32	0.00135218
Emp1	epithelial membrane protein 1	chr6:135362545-135383173	1.31	1.30482e-06
Fam83g	family with sequence similarity 83, member G	chr11:61684091-61709951	1.31	8.76245e-05
Esyt3	extended synaptotagmin-like protein 3	chr9:99309963-99358557	1.31	0.00192989
Grem1	gremlin 1, DAN family BMP antagonist	chr2:113746164-113758646	1.31	0.00770682
Gm29776	predicted gene, 29776	chr14:54692598-54698833	1.31	0.00880655
Gna14	guanine nucleotide binding protein, alpha 14	chr19:16435762-16610820	1.3	2.84434e-06
Chst1	carbohydrate (keratan sulfate Gal-6) sulfotransferase 1	chr2:92599707-92615250	1.3	7.00857e-06
Crlf1	cytokine receptor-like factor 1	chr8:70493158-70504081	1.3	0.000209449
Gabrg3	gamma-aminobutyric acid (GABA) A receptor, subunit gamma 3	chr7:56716465-57387188	1.3	0.00394945
Klhl31	kelch-like 31	chr9:77636500-77660127	1.3	0.0336462
Fam124b	family with sequence similarity 124, member B	chr1:80198706-80218473	1.3	0.0233136
Crhbp	corticotropin releasing hormone binding protein	chr13:95431371-95444924	1.29	6.29641e-06
Cutal	cutA divalent cation tolerance homolog-like	chr2:34874396-34892132	1.29	3.09628e-05
Irf6	interferon regulatory factor 6	chr1:193153111-193172023	1.28	2.97105e-06
Arg2	arginase type II	chr12:79130777-79156301	1.28	3.23028e-06
Tmem184a	transmembrane protein 184a	chr5:139802485-139819917	1.28	3.23028e-06
Meltf	melanotransferrin	chr16:31878810-31899020	1.28	3.78996e-06
Tmem102	transmembrane protein 102	chr11:69803603-69805624	1.28	0.000166289
Ptx3	pentraxin related gene	chr3:66219910-66225805	1.28	0.000288655
Serpinb8	serine (or cysteine) peptidase inhibitor, clade B, member 8	chr1:107590006-107610484	1.28	0.00138623
Ccn5		chr2:163820861-163833146	1.28	0.0254144
Pgm5	phosphoglucomutase 5	chr19:24683016-24861855	1.27	5.81814e-07
Nfe2l3	nuclear factor, erythroid derived 2, like 3	chr6:51432670-51458768	1.27	8.42015e-05
Derl3	Der1-like domain family, member 3	chr10:75893413-75895941	1.26	8.38538e-05
Scara5	scavenger receptor class A, member 5	chr14:65666403-65764826	1.26	0.000113971
Ajap1	adherens junction associated protein 1	chr4:153373221-153482811	1.26	0.000186219
Ms4a4a	membrane-spanning 4-domains, subfamily A, member 4A	chr19:11375523-11392790	1.26	0.00345123
Sfn	stratifin	chr4:133600556-133602168	1.25	2.62249e-06
Slc44a5	solute carrier family 44, member 5	chr3:153973436-154271722	1.25	0.00535284
Gsn	gelsolin	chr2:35256380-35307892	1.24	4.92766e-07
Sapcd2	suppressor APC domain containing 2	chr2:25372321-25378213	1.24	0.000447146
Fetub	fetuin beta	chr16:22918334-22939778	1.24	0.0238633
Spint2	serine protease inhibitor, Kunitz type 2	chr7:29256323-29281912	1.23	3.62501e-07
Cldn4	claudin 4	chr5:134945119-134946934	1.23	2.57044e-05
Socs3	suppressor of cytokine signaling 3	chr11:117966079-117970047	1.23	8.06502e-05
Nppc	natriuretic peptide type C	chr1:86666291-86670571	1.23	0.000199977
Opn1mw	opsin 1 (cone pigments), medium-wave-sensitive (color blindness, deutan)	chrX:74127464-74150760	1.23	0.0290484
Marveld3	MARVEL (membrane-associating) domain containing 3	chr8:109947914-109962203	1.23	8.94912e-06
Tmem255b	transmembrane protein 255B	chr8:13435189-13468473	1.23	0.00213039
Fblim1	filamin binding LIM protein 1	chr4:141576062-141606096	1.22	1.90244e-06
Slc15a2	solute carrier family 15 (H+/peptide transporter), member 2	chr16:36750177-36784962	1.22	0.000240888
Rasd2	RASD family, member 2	chr8:75213944-75224113	1.22	0.00031139
Gdf15	growth differentiation factor 15	chr8:70629393-70632456	1.22	0.0473257
B4galnt3	beta-1,4-N-acetyl-galactosaminyl transferase 3	chr6:120203073-120294559	1.22	1.69753e-05
Lpar3	lysophosphatidic acid receptor 3	chr3:146220963-146286186	1.21	9.6415e-06
Bcl3	B cell leukemia/lymphoma 3	chr7:19808462-19822770	1.21	0.00052749
S100a6	S100 calcium binding protein A6 (calcyclin)	chr3:90612882-90624181	1.2	1.9928e-06
Chmp4c	charged multivesicular body protein 4C	chr3:10366907-10428856	1.2	3.78996e-06
Moxd1	monooxygenase, DBH-like 1	chr10:24223517-24302790	1.2	3.87107e-06
Slitrk6	SLIT and NTRK-like family, member 6	chr14:110748580-110755149	1.2	7.23728e-06
Scube3	signal peptide, CUB domain, EGF-like 3	chr17:28142141-28174854	1.2	7.24829e-05
Tafa3		chr3:104767406-104781840	1.2	0.0107005
Aim2	absent in melanoma 2	chr1:173350879-173466040	1.19	0.0021214
Rhpn2	rhophilin, Rho GTPase binding protein 2	chr7:35334170-35392289	1.18	1.26788e-06
Cd44	CD44 antigen	chr2:102811141-102901665	1.18	1.9928e-06
Rnf225	ring finger protein 225	chr7:12927416-12931072	1.18	0.0009581
Arl11	ADP-ribosylation factor-like 11	chr14:61309753-61311936	1.18	0.00588161
C5ar1	complement component 5a receptor 1	chr7:16246743-16259540	1.18	0.00789333
S100a13	S100 calcium binding protein A13	chr3:90514435-90524581	1.17	1.87953e-06
Egf	epidermal growth factor	chr3:129677565-129755316	1.17	7.14951e-06
Pmel	premelanosome protein	chr10:128704195-128720238	1.17	0.00563207
Card9	caspase recruitment domain family, member 9	chr2:26352176-26360918	1.17	0.0147817
Lilr4b	leukocyte immunoglobulin-like receptor, subfamily B, member 4B	chr10:51480632-51486703	1.17	0.0166739
Cldn8	claudin 8	chr16:88560828-88563183	1.16	7.33017e-06
Pip5kl1	phosphatidylinositol-4-phosphate 5-kinase-like 1	chr2:32574797-32583782	1.16	2.55873e-05
Lnx1	ligand of numb-protein X 1	chr5:74592447-74702912	1.16	4.93949e-05
Elf3	E74-like factor 3	chr1:135253575-135258568	1.16	0.00015066
Twist2	twist basic helix-loop-helix transcription factor 2	chr1:91801461-91848028	1.16	0.00140655
Rhbdl2	rhomboid like 2	chr4:123787874-123829904	1.16	0.0016284
Ccr1	chemokine (C-C motif) receptor 1	chr9:123962124-123968692	1.16	0.0120574
Hamp2	hepcidin antimicrobial peptide 2	chr7:30922372-30924681	1.16	0.0497023
Efhd1	EF hand domain containing 1	chr1:87264363-87310839	1.15	1.47146e-06
Otog	otogelin	chr7:46240987-46311434	1.15	2.84434e-06
Mpp3	membrane protein, palmitoylated 3 (MAGUK p55 subfamily member 3)	chr11:101999652-102028461	1.15	4.41676e-05
Acat3	acetyl-Coenzyme A acetyltransferase 3	chr17:12923813-12940600	1.15	0.00605545
Timp1	tissue inhibitor of metalloproteinase 1	chrX:20870166-20874735	1.15	0.00621229
Ltb	lymphotoxin B	chr17:35194439-35196320	1.15	0.046423
Postn	periostin, osteoblast specific factor	chr3:54361109-54391037	1.14	1.17267e-05
Itga8	integrin alpha 8	chr2:12106632-12301922	1.14	2.47662e-05
Emilin2	elastin microfibril interfacer 2	chr17:71252172-71311978	1.14	4.20363e-05
Lrrc8e	leucine rich repeat containing 8 family, member E	chr8:4226827-4237470	1.14	0.000279877
Slc34a2	solute carrier family 34 (sodium phosphate), member 2	chr5:53038081-53071664	1.14	0.00329892
Il18r1	interleukin 18 receptor 1	chr1:40465552-40500854	1.14	0.00849635
Prrg4	proline rich Gla (G-carboxyglutamic acid) 4 (transmembrane)	chr2:104830741-104849876	1.14	1.7199e-05
Fut2	fucosyltransferase 2	chr7:45648591-45666394	1.13	9.99679e-07
Ano1	anoctamin 1, calcium activated chloride channel	chr7:144588549-144751974	1.13	0.000290783
Elf5	E74-like factor 5	chr2:103411688-103450989	1.13	0.00133252
Zfp457	zinc finger protein 457	chr13:67288138-67306485	1.13	0.00672266
Clec5a	C-type lectin domain family 5, member a	chr6:40574894-40585821	1.13	0.0232697
Il17re	interleukin 17 receptor E	chr6:113458484-113470758	1.12	2.28667e-06
Dapk1	death associated protein kinase 1	chr13:60601947-60763191	1.12	4.60121e-06
S100a11	S100 calcium binding protein A11	chr3:93520488-93526287	1.12	4.87944e-06
Tnfrsf11b	tumor necrosis factor receptor superfamily, member 11b (osteoprotegerin)	chr15:54250619-54278484	1.12	9.10551e-06
Pla2r1	phospholipase A2 receptor 1	chr2:60417543-60553308	1.12	0.000140597
Hs6st2	heparan sulfate 6-O-sulfotransferase 2	chrX:51387212-51681856	1.12	0.000141473
Angptl1	angiopoietin-like 1	chr1:156838562-156861078	1.12	0.00509593
Gm6614	predicted gene 6614	chr6:141971845-142011414	1.12	0.00641339
Tprg	transformation related protein 63 regulated	chr16:25286817-25422344	1.11	0.00850383
Sox21	SRY (sex determining region Y)-box 21	chr14:118233232-118237030	1.1	4.61933e-06
Pole	polymerase (DNA directed), epsilon	chr5:110286306-110337474	1.1	6.12341e-05
Egr1	early growth response 1	chr18:34859823-34864984	1.1	9.56896e-05
Btc	betacellulin, epidermal growth factor family member	chr5:91357261-91402994	1.1	0.00119807
Cd209g	CD209g antigen	chr8:4134098-4137707	1.1	0.0406876
Twf1	twinfilin actin binding protein 1	chr15:94577951-94589889	1.09	4.25158e-07
Sdc4	syndecan 4	chr2:164424247-164443887	1.09	6.22212e-07
Bmp6	bone morphogenetic protein 6	chr13:38345107-38500302	1.09	9.58589e-07
Dsp	desmoplakin	chr13:38151294-38198577	1.09	2.06743e-06
Cldn3	claudin 3	chr5:134986214-134987472	1.09	2.63144e-05
Kcng1	potassium voltage-gated channel, subfamily G, member 1	chr2:168260117-168281736	1.09	0.00119705
Bub1	BUB1, mitotic checkpoint serine/threonine kinase	chr2:127801122-127831865	1.09	0.0275933
Lad1	ladinin	chr1:135818598-135833342	1.09	6.78398e-06
Rasef	RAS and EF hand domain containing	chr4:73714579-73790994	1.09	1.32053e-05
Slc26a4	solute carrier family 26, member 4	chr12:31519827-31559969	1.08	1.93927e-05
Slc9a4	solute carrier family 9 (sodium/hydrogen exchanger), member 4	chr1:40580081-40630725	1.08	4.20363e-05
Fxyd2	FXYD domain-containing ion transport regulator 2	chr9:45399669-45410278	1.08	6.71136e-05
Pvr	poliovirus receptor	chr7:19903578-19921160	1.08	0.000209449
Fam83b	family with sequence similarity 83, member B	chr9:76490054-76567116	1.08	0.000809162
Espnl	espin-like	chr1:91322075-91348306	1.08	0.0388252
Tm4sf1	transmembrane 4 superfamily member 1	chr3:57285611-57301988	1.07	6.22212e-07
Fbxo2	F-box protein 2	chr4:148160621-148166424	1.07	5.75319e-06
Tmprss2	transmembrane protease, serine 2	chr16:97564682-97611195	1.07	1.16735e-05
Prph	peripherin	chr15:99055174-99058978	1.07	0.00249669
Suco	SUN domain containing ossification factor	chr1:161816114-161876682	1.06	3.23028e-06
Fbn2	fibrillin 2	chr18:58008623-58210487	1.06	0.000818358
Aqp1	aquaporin 1	chr6:55336432-55348555	1.06	0.000967349
Ccl11	chemokine (C-C motif) ligand 11	chr11:82057823-82062955	1.06	0.00110483
Esrp2	epithelial splicing regulatory protein 2	chr8:106130319-106136974	1.06	0.00225932
Tfap2a	transcription factor AP-2, alpha	chr13:40715302-40738376	1.06	0.00726344
Ms4a6d	membrane-spanning 4-domains, subfamily A, member 6D	chr19:11586604-11604849	1.06	0.00435972
Ccn2		chr10:24595442-24598683	1.05	6.22212e-07
Dusp6	dual specificity phosphatase 6	chr10:99263231-99267489	1.05	3.23028e-06
Kcnmb2	potassium large conductance calcium-activated channel, subfamily M, beta member 2	chr3:31902507-32200180	1.05	7.20986e-05
Gem	GTP binding protein (gene overexpressed in skeletal muscle)	chr4:11704457-11714752	1.05	0.000862292
Tyrp1	tyrosinase-related protein 1	chr4:80834123-80851719	1.05	0.00501864
Aurkb	aurora kinase B	chr11:69045647-69051664	1.05	0.0131395
Dipk1a		chr5:107908053-107987085	1.05	2.84434e-06
Msr1	macrophage scavenger receptor 1	chr8:39581685-39642673	1.04	0.00170894
Syt10	synaptotagmin X	chr15:89782393-89841860	1.04	0.045518
Gm13420	predicted gene 13420	chr2:29744919-29751685	1.04	9.75058e-05
Ankrd22	ankyrin repeat domain 22	chr19:34121469-34166053	1.04	0.000574598
Cnmd	chondromodulin	chr14:79637690-79662170	1.03	4.15355e-06
Rasgrp1	RAS guanyl releasing protein 1	chr2:117279993-117343001	1.03	1.06081e-05
Grhl2	grainyhead like transcription factor 2	chr15:37233036-37363569	1.03	2.13886e-05
Cybrd1	cytochrome b reductase 1	chr2:71117923-71142926	1.03	0.000108529
Cdhr1	cadherin-related family member 1	chr14:37077857-37098347	1.03	0.0143946
Tmem171	transmembrane protein 171	chr13:98686235-98694834	1.03	5.5572e-05
Tmem26	transmembrane protein 26	chr10:68723646-68782650	1.03	7.86432e-05
Srebf1	sterol regulatory element binding transcription factor 1	chr11:60199089-60222581	1.02	3.00839e-06
Epyc	epiphycan	chr10:97644068-97682454	1.02	1.26591e-05
Arrdc4	arrestin domain containing 4	chr7:68736995-68749241	1.01	1.62906e-05
Wnt7a	wingless-type MMTV integration site family, member 7A	chr6:91363981-91411363	1.01	1.74306e-05
Frk	fyn-related kinase	chr10:34483399-34611278	1.01	4.2955e-05
Crb2	crumbs family member 2	chr2:37776249-37799103	1.01	0.000208601
Chac1	ChaC, cation transport regulator 1	chr2:119351229-119354381	1.01	0.00222829
Lilrb4a	leukocyte immunoglobulin-like receptor, subfamily B, member 4A	chr10:51490956-51496611	1.01	0.0109616
Bnipl	BCL2/adenovirus E1B 19kD interacting protein like	chr3:95241271-95251193	1.01	0.0123819
2610528J11Rik	RIKEN cDNA 2610528J11 gene	chr4:118526999-118530228	1.01	0.000457199
Abca1	ATP-binding cassette, sub-family A (ABC1), member 1	chr4:53030787-53159895	1	1.9928e-06
Cblc	Casitas B-lineage lymphoma c	chr7:19778881-19796809	1	0.000147669
H4c9		chr13:22040636-22041362	1	0.00137074
Gdnf	glial cell line derived neurotrophic factor	chr15:7810846-7837575	1	0.00212174
Nr1h4	nuclear receptor subfamily 1, group H, member 4	chr10:89454234-89533585	1	0.00328203
Plpp2	phospholipid phosphatase 2	chr10:79526430-79533796	0.99	3.06801e-06
Brinp2	bone morphogenic protein/retinoic acid inducible neural-specific 2	chr1:158245269-158356326	0.99	1.59179e-05
Chrna9	cholinergic receptor, nicotinic, alpha polypeptide 9	chr5:65934921-65977326	0.99	6.52215e-05
Arhgef38	Rho guanine nucleotide exchange factor (GEF) 38	chr3:133112278-133234949	0.99	0.000576972
Ptprq	protein tyrosine phosphatase, receptor type, Q	chr10:107517049-107720051	0.99	0.000884955
Kcne2	potassium voltage-gated channel, Isk-related subfamily, gene 2	chr16:92292389-92298129	0.99	0.0291092
Smtnl2	smoothelin-like 2	chr11:72389164-72411713	0.98	2.49794e-06
Pcdh15	protocadherin 15	chr10:73099342-74649737	0.98	1.54713e-05
Ces1d	carboxylesterase 1D	chr8:93166068-93197838	0.98	2.9556e-05
Tmc1	transmembrane channel-like gene family 1	chr19:20783458-20954202	0.98	4.2437e-05
Egfl6	EGF-like-domain, multiple 6	chrX:166523007-166585720	0.98	6.09594e-05
Rassf10	Ras association (RalGDS/AF-6) domain family (N-terminal) member 10	chr7:112953962-112957457	0.98	0.000170448
Slc16a14	solute carrier family 16 (monocarboxylic acid transporters), member 14	chr1:84905898-84935134	0.98	0.0236235
Havcr2	hepatitis A virus cellular receptor 2	chr11:46454935-46481255	0.98	0.0263096
Sfrp1	secreted frizzled-related protein 1	chr8:23411502-23449632	0.97	9.58589e-07
Ap1m2	adaptor protein complex AP-1, mu 2 subunit	chr9:21294275-21312337	0.97	5.75319e-06
Rab27b	RAB27B, member RAS oncogene family	chr18:69979131-70141605	0.97	1.27244e-05
Ocm	oncomodulin	chr5:144019804-144026670	0.97	1.93927e-05
Rbm47	RNA binding motif protein 47	chr5:66016549-66173118	0.97	1.93927e-05
Sdf2l1	stromal cell-derived factor 2-like 1	chr16:17130138-17132383	0.97	0.000279182
P2ry1	purinergic receptor P2Y, G-protein coupled 1	chr3:61002795-61008982	0.96	1.9928e-06
Hrk	harakiri, BCL2 interacting protein (contains only BH3 domain)	chr5:118164648-118189478	0.96	0.000191486
Itga2	integrin alpha 2	chr13:114833081-114932100	0.96	0.00108513
Bmp2	bone morphogenetic protein 2	chr2:133552159-133562885	0.96	0.0015047
Cpa6	carboxypeptidase A6	chr1:10324720-10719945	0.96	0.00337758
Csf2rb2	colony stimulating factor 2 receptor, beta 2, low-affinity (granulocyte-macrophage)	chr15:78282507-78305721	0.96	0.0199222
Ppl	periplakin	chr16:5086291-5132421	0.95	6.18649e-06
Gadd45a	growth arrest and DNA-damage-inducible 45 alpha	chr6:67035096-67037457	0.95	6.59606e-06
Rnd1	Rho family GTPase 1	chr15:98663421-98677461	0.95	3.26851e-05
Casq1	calsequestrin 1	chr1:172209894-172219868	0.95	0.000114347
Aif1	allograft inflammatory factor 1	chr17:35170991-35176068	0.95	0.00129719
Fgf14	fibroblast growth factor 14	chr14:123977907-124677127	0.95	0.00272092
Dyrk3	dual-specificity tyrosine-(Y)-phosphorylation regulated kinase 3	chr1:131127455-131138340	0.95	0.00706234
Rbm46	RNA binding motif protein 46	chr3:82837228-82876483	0.95	0.0264441
Tmem54	transmembrane protein 54	chr4:129105548-129111626	0.95	0.00104079
Muc1	mucin 1, transmembrane	chr3:89229057-89233381	0.95	0.0142275
Fgfr3	fibroblast growth factor receptor 3	chr5:33721674-33737068	0.94	1.42205e-05
Papss2	3'-phosphoadenosine 5'-phosphosulfate synthase 2	chr19:32595790-32667187	0.94	4.68827e-05
Crym	crystallin, mu	chr7:120186380-120202111	0.94	7.06846e-05
Bdnf	brain derived neurotrophic factor	chr2:109674700-109727007	0.94	0.000101462
Tunar	Tcl1 upstream neural differentiation associated RNA	chr12:105333870-105383932	0.94	0.00206832
Tunar	Tcl1 upstream neural differentiation associated RNA	chr12:105333870-105383932	0.94	0.00206832
Tunar	Tcl1 upstream neural differentiation associated RNA	chr12:105333870-105383932	0.94	0.00206832
Tunar	Tcl1 upstream neural differentiation associated RNA	chr12:105333870-105383932	0.94	0.00206832
Tunar	Tcl1 upstream neural differentiation associated RNA	chr12:105333870-105383932	0.94	0.00206832
Tunar	Tcl1 upstream neural differentiation associated RNA	chr12:105333870-105383932	0.94	0.00206832
Tunar	Tcl1 upstream neural differentiation associated RNA	chr12:105333870-105383932	0.94	0.00206832
Tunar	Tcl1 upstream neural differentiation associated RNA	chr12:105333870-105383932	0.94	0.00206832
Tunar	Tcl1 upstream neural differentiation associated RNA	chr12:105333870-105383932	0.94	0.00206832
Tunar	Tcl1 upstream neural differentiation associated RNA	chr12:105333870-105383932	0.94	0.00206832
Tunar	Tcl1 upstream neural differentiation associated RNA	chr12:105333870-105383932	0.94	0.00206832
Tunar	Tcl1 upstream neural differentiation associated RNA	chr12:105333870-105383932	0.94	0.00206832
Tunar	Tcl1 upstream neural differentiation associated RNA	chr12:105333870-105383932	0.94	0.00206832
Tunar	Tcl1 upstream neural differentiation associated RNA	chr12:105333870-105383932	0.94	0.00206832
Tunar	Tcl1 upstream neural differentiation associated RNA	chr12:105333870-105383932	0.94	0.00206832
Tunar	Tcl1 upstream neural differentiation associated RNA	chr12:105333870-105383932	0.94	0.00206832
Tunar	Tcl1 upstream neural differentiation associated RNA	chr12:105333870-105383932	0.94	0.00206832
Tunar	Tcl1 upstream neural differentiation associated RNA	chr12:105333870-105383932	0.94	0.00206832
Tunar	Tcl1 upstream neural differentiation associated RNA	chr12:105333870-105383932	0.94	0.00206832
Tunar	Tcl1 upstream neural differentiation associated RNA	chr12:105333870-105383932	0.94	0.00206832
Tunar	Tcl1 upstream neural differentiation associated RNA	chr12:105333870-105383932	0.94	0.00206832
Tunar	Tcl1 upstream neural differentiation associated RNA	chr12:105333870-105383932	0.94	0.00206832
Tunar	Tcl1 upstream neural differentiation associated RNA	chr12:105333870-105383932	0.94	0.00206832
Ccl9	chemokine (C-C motif) ligand 9	chr11:83572919-83578636	0.94	0.00835673
Fam107a	family with sequence similarity 107, member A	chr14:8296274-8318023	0.93	9.99679e-07
Mpzl2	myelin protein zero-like 2	chr9:45039799-45054015	0.93	3.72907e-06
Bcl2l11	BCL2-like 11 (apoptosis facilitator)	chr2:128126038-128162547	0.93	3.87533e-06
Efna1	ephrin A1	chr3:89271733-89281142	0.93	1.29182e-05
S1pr2	sphingosine-1-phosphate receptor 2	chr9:20962361-20976781	0.93	1.62856e-05
Wfdc2	WAP four-disulfide core domain 2	chr2:164562413-164568510	0.93	1.70532e-05
Hbegf	heparin-binding EGF-like growth factor	chr18:36504927-36515805	0.93	7.53118e-05
Myo1h	myosin 1H	chr5:114289166-114365357	0.93	0.00257055
Pf4	platelet factor 4	chr5:90772435-90773383	0.93	0.0163117
Catsper4	cation channel, sperm associated 4	chr4:134211970-134227383	0.93	0.02763
4930523C07Rik	RIKEN cDNA 4930523C07 gene	chr1:160044382-160080208	0.93	4.14572e-06
Tmem221	transmembrane protein 221	chr8:71554238-71558871	0.93	5.40564e-06
Tmem158	transmembrane protein 158	chr9:123259053-123260764	0.93	0.00187486
C1qtnf1	C1q and tumor necrosis factor related protein 1	chr11:118428203-118449963	0.92	5.80929e-06
Utp14b	UTP14B small subunit processome component	chr1:78658038-78671512	0.92	2.01516e-05
Car13	carbonic anhydrase 13	chr3:14641727-14663002	0.92	4.2955e-05
Mctp1	multiple C2 domains, transmembrane 1	chr13:76384535-77031810	0.92	4.33198e-05
Cd68	CD68 antigen	chr11:69664213-69666153	0.92	8.85507e-05
Dmrta1	doublesex and mab-3 related transcription factor like family A1	chr4:89679436-89694772	0.92	0.000131048
Cfi	complement component factor i	chr3:129835884-129875332	0.92	0.000684098
Rsph1	radial spoke head 1 homolog (Chlamydomonas)	chr17:31255019-31277383	0.92	0.00255996
Xirp2	xin actin-binding repeat containing 2	chr2:67173834-67526615	0.92	0.0150872
Heyl	hairy/enhancer-of-split related with YRPW motif-like	chr4:123233556-123249875	0.91	8.25301e-06
Junb	jun B proto-oncogene	chr8:84974484-84978718	0.91	1.5941e-05
Lmod1	leiomodin 1 (smooth muscle)	chr1:135324807-135368065	0.91	2.63144e-05
Sema5b	sema domain, seven thrombospondin repeats (type 1 and type 1-like), transmembrane domain (TM) and short cytoplasmic domain, (semaphorin) 5B	chr16:35541145-35664732	0.91	0.000117336
Ifnlr1	interferon lambda receptor 1	chr4:135686287-135708181	0.91	0.000150844
Defb42	defensin beta 42	chr14:63046991-63058149	0.91	0.000350793
Cdc20	cell division cycle 20	chr4:118432901-118437352	0.91	0.000674366
Arhgap8	Rho GTPase activating protein 8	chr15:84720052-84772207	0.91	0.000703093
Casp4	caspase 4, apoptosis-related cysteine peptidase	chr9:5308828-5336783	0.91	0.0162629
Nod2	nucleotide-binding oligomerization domain containing 2	chr8:88647315-88688474	0.91	0.016466
Prxl2a		chr14:40993740-41013788	0.9	2.88032e-06
Fosl2	fos-like antigen 2	chr5:32135801-32157842	0.9	1.2305e-05
Kdf1	keratinocyte differentiation factor 1	chr4:133518963-133530790	0.9	0.000436518
Fndc1	fibronectin type III domain containing 1	chr17:7738569-7827302	0.9	0.00072914
Dio2	deiodinase, iodothyronine, type II	chr12:90724552-90738438	0.9	0.000903357
Plpp4	phospholipid phosphatase 4	chr7:129257031-129391412	0.9	0.00201812
Prr16	proline rich 16	chr18:51117733-51420044	0.9	0.00333278
Gcg	glucagon	chr2:62474530-62483650	0.9	0.00428386
St6galnac5	ST6 (alpha-N-acetyl-neuraminyl-2,3-beta-galactosyl-1,3)-N-acetylgalactosaminide alpha-2,6-sialyltransferase 5	chr3:152817081-152982246	0.9	0.0255055
Col9a1	collagen, type IX, alpha 1	chr1:24177610-24252684	0.9	3.39854e-05
Tc2n	tandem C2 domains, nuclear	chr12:101645443-101718523	0.9	0.00120481
Scd1	stearoyl-Coenzyme A desaturase 1	chr19:44394455-44407879	0.89	9.58589e-07
Scd1	stearoyl-Coenzyme A desaturase 1	chr19:44394455-44407879	0.89	9.58589e-07
Pla2g5	phospholipase A2, group V	chr4:138799244-138863482	0.89	4.75193e-06
Serinc2	serine incorporator 2	chr4:130253495-130279205	0.89	6.48983e-06
Mad2l2	MAD2 mitotic arrest deficient-like 2	chr4:148130384-148145699	0.89	3.31138e-05
Pcolce	procollagen C-endopeptidase enhancer protein	chr5:137605103-137613784	0.89	3.75213e-05
Ecrg4		chr1:43730602-43742578	0.89	4.6791e-05
Tectb	tectorin beta	chr19:55180733-55196313	0.89	8.76245e-05
Dsg2	desmoglein 2	chr18:20558074-20604521	0.89	0.000115113
Cldn23	claudin 23	chr8:35824712-35826559	0.89	0.000148169
Maff	v-maf musculoaponeurotic fibrosarcoma oncogene family, protein F (avian)	chr15:79346621-79359076	0.89	0.000165397
Ms4a7	membrane-spanning 4-domains, subfamily A, member 7	chr19:11321039-11336146	0.89	0.00362821
Htr3a	5-hydroxytryptamine (serotonin) receptor 3A	chr9:48899213-48911099	0.89	0.00689929
Npy	neuropeptide Y	chr6:49822710-49829507	0.89	0.00696877
Prss23	protease, serine 23	chr7:89507783-89527187	0.88	2.44471e-06
Klf10	Kruppel-like factor 10	chr15:38291463-38300706	0.88	1.29895e-05
Spint1	serine protease inhibitor, Kunitz type 1	chr2:119237362-119249527	0.88	3.03531e-05
Slc16a10	solute carrier family 16 (monocarboxylic acid transporters), member 10	chr10:40033532-40142258	0.88	0.000103546
Gprc5a	G protein-coupled receptor, family C, group 5, member A	chr6:135065651-135084709	0.88	0.000119308
Fermt1	fermitin family member 1	chr2:132904389-132945906	0.88	0.000987672
Lpar2	lysophosphatidic acid receptor 2	chr8:69822429-69831102	0.88	0.00164013
F13a1	coagulation factor XIII, A1 subunit	chr13:36867178-37050244	0.88	0.00589931
Lfng	LFNG O-fucosylpeptide 3-beta-N-acetylglucosaminyltransferase	chr5:140607320-140615545	0.87	5.80929e-06
Cxadr	coxsackie virus and adenovirus receptor	chr16:78301489-78359774	0.87	7.28564e-06
F11r	F11 receptor	chr1:171437535-171464603	0.87	8.95162e-06
Klc3	kinesin light chain 3	chr7:19394437-19404104	0.87	3.03531e-05
Zdhhc23	zinc finger, DHHC domain containing 23	chr16:43965033-43979791	0.87	6.25294e-05
Pkhd1l1	polycystic kidney and hepatic disease 1-like 1	chr15:44457494-44601369	0.87	0.00885075
Prom2	prominin 2	chr2:127526473-127541467	0.86	2.46224e-06
Fzd7	frizzled class receptor 7	chr1:59482424-59486955	0.86	3.92707e-06
Parp3	poly (ADP-ribose) polymerase family, member 3	chr9:106470322-106476949	0.86	2.16085e-05
Rab25	RAB25, member RAS oncogene family	chr3:88542029-88548300	0.86	7.0084e-05
Misp	mitotic spindle positioning	chr10:79820989-79830490	0.86	7.50284e-05
Adgre1	adhesion G protein-coupled receptor E1	chr17:57358691-57483527	0.86	0.00110036
Hk3	hexokinase 3	chr13:55005985-55021385	0.86	0.00991331
Cep295nl	CEP295 N-terminal like	chr11:118332360-118342500	0.86	0.0242694
BC016579	cDNA sequence, BC016579	chr16:45626848-45654068	0.86	0.000347352
Cdcp1	CUB domain containing protein 1	chr9:123170824-123216038	0.86	0.000481952
Sorl1	sortilin-related receptor, LDLR class A repeats-containing	chr9:41964720-42124297	0.85	9.99679e-07
Prss8	protease, serine 8 (prostasin)	chr7:127925716-127930104	0.85	2.55873e-05
Etv5	ets variant 5	chr16:22381309-22439719	0.85	0.000144503
Slc5a11	solute carrier family 5 (sodium/glucose cotransporter), member 11	chr7:123214780-123273253	0.85	0.000239943
Sdc1	syndecan 1	chr12:8771323-8793715	0.85	0.00043081
Cited1	Cbp/p300-interacting transactivator with Glu/Asp-rich carboxy-terminal domain 1	chrX:102247381-102252181	0.85	0.00769741
Vmo1	vitelline membrane outer layer 1 homolog (chicken)	chr11:70513516-70514616	0.85	1.46757e-05
Tspan14	tetraspanin 14	chr14:40906445-40966807	0.84	2.84979e-06
Gas2	growth arrest specific 2	chr7:51862015-51994975	0.84	4.72118e-06
Rap2b	RAP2B, member of RAS oncogene family	chr3:61361638-61368430	0.84	1.18287e-05
Tmod1	tropomodulin 1	chr4:46038935-46116032	0.84	1.62836e-05
Map3k21	mitogen-activated protein kinase kinase kinase 21	chr8:125910450-125947440	0.84	0.000785802
Galnt3	polypeptide N-acetylgalactosaminyltransferase 3	chr2:66082766-66124994	0.84	0.00259459
Ecel1	endothelin converting enzyme-like 1	chr1:87147655-87156521	0.84	0.00274815
Tnnt2	troponin T2, cardiac	chr1:135836354-135852260	0.84	0.0149288
Gmfg	glia maturation factor, gamma	chr7:28437447-28448233	0.84	0.0221461
Krtcap3	keratinocyte associated protein 3	chr5:31251691-31253202	0.84	0.000540075
Id1	inhibitor of DNA binding 1	chr2:152736251-152737410	0.83	3.23028e-06
Ctnnd1	catenin (cadherin associated protein), delta 1	chr2:84600071-84650765	0.83	6.14679e-06
Aox3	aldehyde oxidase 3	chr1:58113130-58200698	0.83	6.08842e-05
Wnt9a	wingless-type MMTV integration site family, member 9A	chr11:59306928-59333552	0.83	8.06502e-05
Pkp3	plakophilin 3	chr7:141078218-141090510	0.83	0.000174387
Rspo2	R-spondin 2	chr15:43020794-43170826	0.83	0.000294469
Col13a1	collagen, type XIII, alpha 1	chr10:61838236-61979108	0.83	0.000734245
Abcc3	ATP-binding cassette, sub-family C (CFTR/MRP), member 3	chr11:94343295-94392997	0.83	0.000994143
Fat2	FAT atypical cadherin 2	chr11:55250609-55336564	0.83	0.00191209
Spin4	spindlin family, member 4	chrX:95022510-95026682	0.83	0.00397515
Mlf1	myeloid leukemia factor 1	chr3:67374097-67400003	0.83	0.00403436
Cd33	CD33 antigen	chr7:43524216-43544428	0.83	0.00425587
Col4a6	collagen, type IV, alpha 6	chrX:141165403-141474076	0.83	0.00464663
Egr3	early growth response 3	chr14:70077203-70082614	0.83	0.00555306
Acpp	acid phosphatase, prostate	chr9:104288251-104337748	0.83	0.00575159
Lars2	leucyl-tRNA synthetase, mitochondrial	chr9:123366927-123462666	0.83	0.00639783
Scnn1g	sodium channel, nonvoltage-gated 1 gamma	chr7:121734479-121768475	0.83	0.0121295
Ltc4s	leukotriene C4 synthase	chr11:50236461-50238616	0.83	0.0206251
Acp7	acid phosphatase 7, tartrate resistant	chr7:28607276-28631332	0.83	0.000186786
Fam180a	family with sequence similarity 180, member A	chr6:35312668-35326141	0.83	0.000198673
Tmem72	transmembrane protein 72	chr6:116679063-116716913	0.83	0.000492688
Mmp28	matrix metallopeptidase 28 (epilysin)	chr11:83440768-83463071	0.82	3.45998e-06
Scnn1b	sodium channel, nonvoltage-gated 1 beta	chr7:121865038-121918514	0.82	2.06613e-05
Acss3	acyl-CoA synthetase short-chain family member 3	chr10:106933517-107123668	0.82	3.29676e-05
Ripk4	receptor-interacting serine-threonine kinase 4	chr16:97741933-97763787	0.82	0.000226529
Atoh8	atonal bHLH transcription factor 8	chr6:72206177-72235577	0.82	0.000249181
Tpbg	trophoblast glycoprotein	chr9:85842380-85847040	0.82	0.000259068
Ovol2	ovo like zinc finger 2	chr2:144305175-144332146	0.82	0.000478343
Mrc1	mannose receptor, C type 1	chr2:14229392-14332057	0.82	0.00186342
Shisa6	shisa family member 6	chr11:66211725-66525964	0.82	0.00299539
Tspo2	translocator protein 2	chr17:48447907-48451522	0.82	0.00404096
Mpeg1	macrophage expressed gene 1	chr19:12460779-12465283	0.82	0.000253155
Padi2	peptidyl arginine deiminase, type II	chr4:140906344-140952586	0.81	9.37757e-07
Rcn1	reticulocalbin 1	chr2:105386291-105399319	0.81	2.17488e-06
Slc44a3	solute carrier family 44, member 3	chr3:121459528-121532404	0.81	2.84434e-06
E2f5	E2F transcription factor 5	chr3:14578641-14606309	0.81	2.47126e-05
Hspa5	heat shock protein 5	chr2:34771970-34777547	0.81	8.39831e-05
Anxa9	annexin A9	chr3:95296096-95307176	0.81	8.97175e-05
Hells	helicase, lymphoid specific	chr19:38930915-38971051	0.81	0.00141405
Fgfrl1	fibroblast growth factor receptor-like 1	chr5:108692382-108706924	0.8	6.29641e-06
Aqp11	aquaporin 11	chr7:97724006-97738289	0.8	1.32053e-05
Pla2g12a	phospholipase A2, group XIIA	chr3:129878606-129895825	0.8	1.50568e-05
Cnksr1	connector enhancer of kinase suppressor of Ras 1	chr4:134228041-134238399	0.8	0.000268766
Dmgdh	dimethylglycine dehydrogenase precursor	chr13:93674433-93752833	0.8	0.00027673
Scnn1a	sodium channel, nonvoltage-gated 1 alpha	chr6:125320659-125344943	0.8	0.00107202
Efna4	ephrin A4	chr3:89333390-89338028	0.8	0.0022562
Nfam1	Nfat activating molecule with ITAM motif 1	chr15:82992973-83033306	0.8	0.0231287
Ush1c	USH1 protein network component harmonin	chr7:46195350-46238503	0.79	2.97105e-06
Gas1	growth arrest specific 1	chr13:60174405-60177365	0.79	5.59529e-06
Plod2	procollagen lysine, 2-oxoglutarate 5-dioxygenase 2	chr9:92542223-92608428	0.79	7.95946e-06
Nectin2	nectin cell adhesion molecule 2	chr7:19716644-19750483	0.79	8.41091e-06
Il4ra	interleukin 4 receptor, alpha	chr7:125552120-125579474	0.79	2.91937e-05
Fcrls	Fc receptor-like S, scavenger receptor	chr3:87250758-87263738	0.79	3.96984e-05
Kcnip2	Kv channel-interacting protein 2	chr19:45791839-45816061	0.79	4.6727e-05
Rexo5	RNA exonuclease 5	chr7:119794006-119848943	0.79	0.000209449
Ecm1	extracellular matrix protein 1	chr3:95734147-95739569	0.79	0.00060481
Col28a1	collagen, type XXVIII, alpha 1	chr6:7997808-8192617	0.79	0.000762945
Crip1	cysteine-rich protein 1 (intestinal)	chr12:113146316-113153879	0.79	0.00129715
Sptlc3	serine palmitoyltransferase, long chain base subunit 3	chr2:139493913-139637674	0.79	0.00245443
Il13ra1	interleukin 13 receptor, alpha 1	chrX:36112110-36171259	0.79	0.00520669
Pla1a	phospholipase A1 member A	chr16:38396117-38433145	0.79	0.0078207
Ap1s3	adaptor-related protein complex AP-1, sigma 3	chr1:79606876-79671972	0.79	0.013788
Ptafr	platelet-activating factor receptor	chr4:132564067-132582683	0.79	0.0154673
Sel1l3	sel-1 suppressor of lin-12-like 3 (C. elegans)	chr5:53107083-53213927	0.79	3.45998e-06
Tmem51	transmembrane protein 51	chr4:142030992-142084304	0.79	1.38386e-05
Anxa5	annexin A5	chr3:36448923-36475894	0.78	3.11819e-06
Fads2	fatty acid desaturase 2	chr19:10062765-10101746	0.78	2.60197e-05
Arap2	ArfGAP with RhoGAP domain, ankyrin repeat and PH domain 2	chr5:62602445-62766159	0.78	3.66617e-05
Plk2	polo like kinase 2	chr13:110395046-110400844	0.78	6.65246e-05
Gpx3	glutathione peroxidase 3	chr11:54902453-54910377	0.78	0.00019633
Sfrp5	secreted frizzled-related sequence protein 5	chr19:42197971-42202252	0.78	0.000448128
Fst	follistatin	chr13:114452290-114458951	0.78	0.00055602
Tmem100	transmembrane protein 100	chr11:90030348-90036508	0.78	0.00141996
Cmtm8	CKLF-like MARVEL transmembrane domain containing 8	chr9:114789345-114844156	0.78	0.00156689
Kcnj13	potassium inwardly-rectifying channel, subfamily J, member 13	chr1:87386363-87394729	0.78	0.00577589
Ackr4	atypical chemokine receptor 4	chr9:104084157-104126933	0.78	0.00717361
Inpp4b	inositol polyphosphate-4-phosphatase, type II	chr8:81342556-82127914	0.78	0.0179454
Smagp	small cell adhesion glycoprotein	chr15:100621339-100636940	0.78	7.0308e-05
Veph1	ventricular zone expressed PH domain-containing 1	chr3:66053558-66296837	0.77	3.27686e-06
Igfbp2	insulin-like growth factor binding protein 2	chr1:72824503-72852474	0.77	2.30226e-05
Col3a1	collagen, type III, alpha 1	chr1:45311538-45349706	0.77	5.42808e-05
Slc39a8	solute carrier family 39 (metal ion transporter), member 8	chr3:135825279-135888572	0.77	5.48064e-05
Hk2	hexokinase 2	chr6:82725025-82774454	0.77	6.09594e-05
Wwc1	WW, C2 and coiled-coil domain containing 1	chr11:35838400-35980527	0.77	6.82504e-05
Krt19	keratin 19	chr11:100140810-100148665	0.77	0.000103234
Tes	testis derived transcript	chr6:17065149-17105828	0.77	0.000129063
Atp7a	ATPase, Cu++ transporting, alpha polypeptide	chrX:106027276-106124926	0.77	0.000136353
Scn7a	sodium channel, voltage-gated, type VII, alpha	chr2:66673425-66784914	0.77	0.000140473
Rab32	RAB32, member RAS oncogene family	chr10:10545002-10558265	0.77	0.00217849
F12	coagulation factor XII (Hageman factor)	chr13:55417958-55426793	0.77	0.00897695
Fstl3	follistatin-like 3	chr10:79777272-79782630	0.77	0.0128012
Il21r	interleukin 21 receptor	chr7:125603429-125633570	0.77	0.0293888
Pla2g2d	phospholipase A2, group IID	chr4:138775735-138782046	0.77	0.0452048
Zfp185	zinc finger protein 185	chrX:72987339-73031543	0.77	3.43748e-05
Plp2	proteolipid protein 2	chrX:7667941-7671390	0.77	0.000172793
Tmem71	transmembrane protein 71	chr15:66526212-66561103	0.77	0.0208561
Ntn4	netrin 4	chr10:93640681-93747207	0.76	6.29641e-06
Arid5a	AT rich interactive domain 5A (MRF1-like)	chr1:36307733-36324029	0.76	7.71962e-06
Skp1a	S-phase kinase-associated protein 1A	chr11:52231995-52246858	0.76	3.30381e-05
Dennd2d	DENN/MADD domain containing 2D	chr3:106482405-106503030	0.76	0.000124156
Tmem40	transmembrane protein 40	chr6:115729131-115762410	0.76	0.00874048
Tmem139	transmembrane protein 139	chr6:42261959-42264555	0.76	0.0113163
Fbxo24	F-box protein 24	chr5:137612503-137629002	0.76	0.0290479
Ddr1	discoidin domain receptor family, member 1	chr17:35681567-35704621	0.75	9.58589e-07
Dpp4	dipeptidylpeptidase 4	chr2:62330073-62412231	0.75	2.17488e-06
Tmbim1	transmembrane BAX inhibitor motif containing 1	chr1:74288247-74305622	0.75	2.84434e-06
B4galt4	UDP-Gal:betaGlcNAc beta 1,4-galactosyltransferase, polypeptide 4	chr16:38742264-38769049	0.75	9.69539e-06
Notch1	notch 1	chr2:26457903-26516663	0.75	2.26059e-05
Rph3al	rabphilin 3A-like (without C2 domains)	chr11:75830999-75938429	0.75	0.000291512
Abi3bp	ABI gene family, member 3 (NESH) binding protein	chr16:56477878-56690135	0.75	0.000328157
Slc15a5	solute carrier family 15, member 5	chr6:137983586-138079916	0.75	0.000402611
Scx	scleraxis	chr15:76457452-76459458	0.75	0.00206372
Bhmt	betaine-homocysteine methyltransferase	chr13:93616675-93637961	0.75	0.00376794
Cd300a	CD300A molecule	chr11:114890041-114904654	0.75	0.00425587
Stbd1	starch binding domain 1	chr5:92603041-92606579	0.75	0.0198786
Trim29	tripartite motif-containing 29	chr9:43310848-43336115	0.75	0.0232411
St8sia6	ST8 alpha-N-acetyl-neuraminide alpha-2,8-sialyltransferase 6	chr2:13651021-13794064	0.75	0.0236568
Cd109	CD109 antigen	chr9:78615546-78716253	0.75	0.0401826
Wls	wntless WNT ligand secretion mediator	chr3:159839672-159938664	0.74	2.84434e-06
Cept1	choline/ethanolaminephosphotransferase 1	chr3:106502260-106547802	0.74	8.90638e-06
Irx3	Iroquois related homeobox 3	chr8:91798525-91802067	0.74	2.8769e-05
Nkd2	naked cuticle 2	chr13:73818534-73847631	0.74	5.97753e-05
Rab11fip1	RAB11 family interacting protein 1 (class I)	chr8:27138773-27174646	0.74	8.76245e-05
Gucy2f	guanylate cyclase 2f	chrX:142081160-142196931	0.74	0.00102282
Tnfrsf10b	tumor necrosis factor receptor superfamily, member 10b	chr14:69767472-69784411	0.74	0.0011792
Trem2	triggering receptor expressed on myeloid cells 2	chr17:48346401-48354147	0.74	0.00375456
Neurl3	neuralized E3 ubiquitin protein ligase 3	chr1:36264597-36274679	0.74	0.00721443
Fam110c	family with sequence similarity 110, member C	chr12:31073861-31080251	0.74	0.0100185
Gpr160	G protein-coupled receptor 160	chr3:30855950-30897192	0.74	0.0121439
Nr4a3	nuclear receptor subfamily 4, group A, member 3	chr4:48045153-48086447	0.74	0.0199538
Hhex	hematopoietically expressed homeobox	chr19:37434810-37440731	0.74	0.0398665
Plxnb2	plexin B2	chr15:89155549-89180788	0.73	1.88514e-06
Lap3	leucine aminopeptidase 3	chr5:45493374-45512691	0.73	2.84434e-06
Vcl	vinculin	chr14:20929398-21033676	0.73	3.45998e-06
Litaf	LPS-induced TN factor	chr16:10959275-11066157	0.73	4.4857e-06
Itga3	integrin alpha 3	chr11:95044474-95076801	0.73	7.03526e-06
Nectin3	nectin cell adhesion molecule 3	chr16:46387706-46498525	0.73	8.95162e-06
Fzd6	frizzled class receptor 6	chr15:39006034-39038188	0.73	1.56428e-05
Fibin	fin bud initiation factor homolog (zebrafish)	chr2:110360917-110363183	0.73	2.2713e-05
Met	met proto-oncogene	chr6:17463800-17573980	0.73	3.09628e-05
Tmem79	transmembrane protein 79	chr3:88328655-88336148	0.73	6.40507e-05
Il17rd	interleukin 17 receptor D	chr14:27038941-27107286	0.73	8.04077e-05
Tmod2	tropomodulin 2	chr9:75565621-75611325	0.73	0.000148926
Tcaf2	TRPM8 channel-associated factor 2	chr6:42623016-42645254	0.73	0.000226529
Gprin3	GPRIN family member 3	chr6:59347226-59426294	0.73	0.000238286
Tlr4	toll-like receptor 4	chr4:66827584-66930284	0.73	0.000625793
Chl1	cell adhesion molecule L1-like	chr6:103510586-103750211	0.73	0.000961157
Il12rb1	interleukin 12 receptor, beta 1	chr8:70808449-70821424	0.73	0.00318874
Plbd1	phospholipase B domain containing 1	chr6:136612070-136661928	0.73	0.00646467
Fcer1g	Fc receptor, IgE, high affinity I, gamma polypeptide	chr1:171229572-171234365	0.73	0.00886124
Nmb	neuromedin B	chr7:80902227-80905076	0.73	0.0219676
Npas2	neuronal PAS domain protein 2	chr1:39193731-39363236	0.73	0.0222864
Fcgr3	Fc receptor, IgG, low affinity III	chr1:171051174-171064935	0.73	0.0006907
Gldn	gliomedin	chr9:54286486-54341786	0.72	2.12789e-05
Ptprk	protein tyrosine phosphatase, receptor type, K	chr10:28074820-28597397	0.72	3.85063e-05
Arhgef16	Rho guanine nucleotide exchange factor (GEF) 16	chr4:154278486-154301676	0.72	7.80603e-05
Egfr	epidermal growth factor receptor	chr11:16752203-16918158	0.72	0.000171597
Etv4	ets variant 4	chr11:101769742-101785371	0.72	0.000183597
Xylt1	xylosyltransferase 1	chr7:117380979-117673580	0.72	0.000412845
D7Ertd443e	DNA segment, Chr 7, ERATO Doi 443, expressed	chr7:134265779-134501160	0.72	0.000623092
Ccnd1	cyclin D1	chr7:144929931-144939925	0.72	0.00155271
Ncf1	neutrophil cytosolic factor 1	chr5:134220053-134229625	0.72	0.00199385
Cdk5rap1	CDK5 regulatory subunit associated protein 1	chr2:154335380-154373010	0.72	0.00355824
Bbc3	BCL2 binding component 3	chr7:16308393-16318205	0.72	0.00375564
Syne2	spectrin repeat containing, nuclear envelope 2	chr12:75818134-76110926	0.71	3.45998e-06
Sec61a1	Sec61 alpha 1 subunit (S. cerevisiae)	chr6:88503579-88518905	0.71	3.57847e-06
Rora	RAR-related orphan receptor alpha	chr9:68653786-69388246	0.71	8.07425e-06
Cdh6	cadherin 6	chr15:13028701-13173675	0.71	1.03949e-05
Galm	galactose mutarotase	chr17:80127471-80185101	0.71	2.73749e-05
Otogl	otogelin-like	chr10:107760531-107912134	0.71	3.29774e-05
Epha1	Eph receptor A1	chr6:42358487-42373268	0.71	0.000113499
Pawr	PRKC, apoptosis, WT1, regulator	chr10:108332121-108414240	0.71	0.00012822
Mpzl3	myelin protein zero-like 3	chr9:45055186-45077436	0.71	0.000222635
Slc15a3	solute carrier family 15, member 3	chr19:10839727-10859362	0.71	0.00453421
Amd2	S-adenosylmethionine decarboxylase 2	chr10:35708675-35711892	0.71	0.0111927
Kcnh6	potassium voltage-gated channel, subfamily H (eag-related), member 6	chr11:106008124-106034549	0.71	0.0245226
Batf3	basic leucine zipper transcription factor, ATF-like 3	chr1:191097847-191108945	0.71	0.0333393
Pdia4	protein disulfide isomerase associated 4	chr6:47796141-47813430	0.71	4.12495e-05
Lrrc3c	leucine rich repeat containing 3C	chr11:98598291-98599586	0.71	0.0224283
Actn4	actinin alpha 4	chr7:28893248-28962340	0.7	2.06743e-06
Plcd3	phospholipase C, delta 3	chr11:103070304-103101658	0.7	2.55873e-05
Capg	capping protein (actin filament), gelsolin-like	chr6:72544391-72562983	0.7	4.52255e-05
C1qc	complement component 1, q subcomponent, C chain	chr4:136889804-136893065	0.7	0.000237556
Chst5	carbohydrate (N-acetylglucosamine 6-O) sulfotransferase 5	chr8:111889136-111910447	0.7	0.000523631
Myo5c	myosin VC	chr9:75232020-75305451	0.7	0.00160872
Umodl1	uromodulin-like 1	chr17:30954640-31010710	0.7	0.0062952
Cd53	CD53 antigen	chr3:106759921-106790149	0.7	0.00940064
Bpifb3	BPI fold containing family B, member 3	chr2:153918230-153932996	0.7	0.0135415
Wdr86	WD repeat domain 86	chr5:24711738-24730727	0.7	0.000174017
Snx22	sorting nexin 22	chr9:66065176-66069719	0.7	0.000313977
Atp1a1	ATPase, Na+/K+ transporting, alpha 1 polypeptide	chr3:101576219-101604684	0.69	3.2591e-06
Col4a5	collagen, type IV, alpha 5	chrX:141475385-141689234	0.69	4.49466e-06
Pdk4	pyruvate dehydrogenase kinase, isoenzyme 4	chr6:5483351-5496309	0.69	2.66243e-05
Trpv4	transient receptor potential cation channel, subfamily V, member 4	chr5:114622152-114658421	0.69	0.000120392
Itgbl1	integrin, beta-like 1	chr14:123659971-123975618	0.69	0.000222761
Foxd3	forkhead box D3	chr4:99656299-99658622	0.69	0.000236016
Lamc3	laminin gamma 3	chr2:31887291-31946539	0.69	0.000292511
Plscr2	phospholipid scramblase 2	chr9:92275602-92297752	0.69	0.00030114
Hsd11b1	hydroxysteroid 11-beta dehydrogenase 1	chr1:193221634-193264075	0.69	0.00309478
Hipk4	homeodomain interacting protein kinase 4	chr7:27523267-27531175	0.69	0.00948498
Cd84	CD84 antigen	chr1:171839697-171890718	0.69	0.0100968
P2ry13	purinergic receptor P2Y, G-protein coupled 13	chr3:59207892-59210882	0.69	0.0271356
Lrrc10b	leucine rich repeat containing 10B	chr19:10455371-10457473	0.69	0.0005645
Cav1	caveolin 1, caveolae protein	chr6:17306335-17341452	0.68	3.06898e-06
Galnt7	polypeptide N-acetylgalactosaminyltransferase 7	chr8:57523828-57653032	0.68	3.02444e-05
Rorb	RAR-related orphan receptor beta	chr19:18930605-19111196	0.68	8.06502e-05
Irx5	Iroquois homeobox 5	chr8:92357625-92376286	0.68	0.000138182
Tmem98	transmembrane protein 98	chr11:80810175-80822033	0.68	0.000210612
Lrtm2	leucine-rich repeats and transmembrane domains 2	chr6:119315133-119330766	0.68	0.000223515
Col4a3	collagen, type IV, alpha 3	chr1:82586921-82722059	0.68	0.000230012
Mindy4b-ps	MINDY lysine 48 deubiquitinase 4B, pseudogene	chr3:58788407-58822311	0.68	0.000645562
Bik	BCL2-interacting killer	chr15:83526862-83544634	0.68	0.000723937
Glt28d2	glycosyltransferase 28 domain containing 2	chr3:85869849-85887516	0.68	0.00106079
Serping1	serine (or cysteine) peptidase inhibitor, clade G, member 1	chr2:84765387-84775444	0.68	0.00214003
Fcgr2b	Fc receptor, IgG, low affinity IIb	chr1:170958617-170976547	0.68	0.00154699
Lrmp	lymphoid-restricted membrane protein	chr6:145115653-145174934	0.68	0.0348551
S100a1	S100 calcium binding protein A1	chr3:90511034-90514392	0.67	2.03477e-05
Lima1	LIM domain and actin binding 1	chr15:99778470-99875456	0.67	2.5804e-05
Sparc	secreted acidic cysteine rich glycoprotein	chr11:55394500-55423183	0.67	2.63144e-05
Grk3	G protein-coupled receptor kinase 3	chr5:112910482-113015791	0.67	2.78402e-05
Llgl2	LLGL2 scribble cell polarity complex component	chr11:115824049-115855780	0.67	2.86413e-05
Kcnj10	potassium inwardly-rectifying channel, subfamily J, member 10	chr1:172341210-172374085	0.67	0.000104439
Nlgn1	neuroligin 1	chr3:25426215-26332460	0.67	0.000332122
C1qb	complement component 1, q subcomponent, beta polypeptide	chr4:136880129-136886187	0.67	0.00121711
Eva1a	eva-1 homolog A (C. elegans)	chr6:82041043-82093099	0.67	0.00157629
Sall3	spalt like transcription factor 3	chr18:80966376-80986771	0.67	0.00159132
Cadps2	Ca2+-dependent activator protein for secretion 2	chr6:23262773-23839421	0.67	0.0017143
Manf	mesencephalic astrocyte-derived neurotrophic factor	chr9:106838312-106891979	0.67	0.00194473
Gfra2	glial cell line derived neurotrophic factor family receptor alpha 2	chr14:70890120-70979838	0.67	0.00221031
Cybb	cytochrome b-245, beta polypeptide	chrX:9435252-9487771	0.67	0.00257107
Vav1	vav 1 oncogene	chr17:57279100-57328031	0.67	0.00977391
Tjp3	tight junction protein 3	chr10:81273207-81291581	0.67	0.000339193
Adamts2	a disintegrin-like and metallopeptidase (reprolysin type) with thrombospondin type 1 motif, 2	chr11:50602084-50807573	0.66	3.78996e-06
Elovl1	elongation of very long chain fatty acids (FEN1/Elo2, SUR4/Elo3, yeast)-like 1	chr4:118428093-118432953	0.66	7.78683e-06
Nr2f1	nuclear receptor subfamily 2, group F, member 1	chr13:78188973-78199757	0.66	1.05938e-05
Gal3st3	galactose-3-O-sulfotransferase 3	chr19:5298331-5308738	0.66	5.42808e-05
St14	suppression of tumorigenicity 14 (colon carcinoma)	chr9:31089402-31131853	0.66	6.42495e-05
Ppp4r4	protein phosphatase 4, regulatory subunit 4	chr12:103532283-103613831	0.66	6.82504e-05
Espn	espin	chr4:152120331-152152371	0.66	7.26178e-05
Tyrobp	TYRO protein tyrosine kinase binding protein	chr7:30413760-30417585	0.66	0.000741963
9130008F23Rik	RIKEN cDNA 9130008F23 gene	chr17:40875482-40880559	0.66	0.0011768
Stab1	stabilin 1	chr14:31139013-31168641	0.66	0.00121942
Crb3	crumbs family member 3	chr17:57059105-57065918	0.66	0.00129633
Tiam2	T cell lymphoma invasion and metastasis 2	chr17:3326573-3531344	0.66	0.0015047
Tlr2	toll-like receptor 2	chr3:83836272-83841767	0.66	0.0109923
Gap43	growth associated protein 43	chr16:42248442-42340651	0.66	0.0125449
AI593442	expressed sequence AI593442	chr9:52673042-52679780	0.66	0.00016594
Fam241a	family with sequence similarity 241, member A	chr3:127869058-127896324	0.66	0.00064042
Col11a1	collagen, type XI, alpha 1	chr3:114030540-114220718	0.65	1.30234e-05
Gata3	GATA binding protein 3	chr2:9857078-9890034	0.65	1.79777e-05
Vldlr	very low density lipoprotein receptor	chr19:27216484-27254231	0.65	2.28455e-05
Smad6	SMAD family member 6	chr9:63953076-64022059	0.65	2.85191e-05
Mob1b	MOB kinase activator 1B	chr5:88720855-88764220	0.65	4.11176e-05
Tagln2	transgelin 2	chr1:172500047-172507380	0.65	4.33198e-05
P2ry2	purinergic receptor P2Y, G-protein coupled 2	chr7:100996568-101012866	0.65	9.20219e-05
Tlr3	toll-like receptor 3	chr8:45395665-45411080	0.65	0.000139021
Strc	stereocilin	chr2:121363728-121387168	0.65	0.000399361
Rttn	rotatin	chr18:88971790-89131016	0.65	0.000448423
Ccn1		chr3:145646976-145649981	0.65	0.000631001
Itgb2	integrin beta 2	chr10:77530252-77565708	0.65	0.0213548
Creld2	cysteine-rich with EGF-like domains 2	chr15:88819646-88826683	0.65	0.00122994
Cd63	CD63 antigen	chr10:128900989-128912822	0.64	6.09427e-06
Cst6	cystatin E/M	chr19:5344705-5349574	0.64	4.2955e-05
Sox4	SRY (sex determining region Y)-box 4	chr13:28948919-28953713	0.64	9.99829e-05
Cldn14	claudin 14	chr16:93919031-94008837	0.64	0.000230012
Etfbkmt	electron transfer flavoprotein beta subunit lysine methyltransferase	chr6:149139849-149151171	0.64	0.000287213
St8sia2	ST8 alpha-N-acetyl-neuraminide alpha-2,8-sialyltransferase 2	chr7:73939119-74013690	0.64	0.000448423
Emx2	empty spiracles homeobox 2	chr19:59458372-59465357	0.64	0.000819457
Ager	advanced glycosylation end product-specific receptor	chr17:34597862-34600936	0.64	0.016814
Smim22	small integral membrane protein 22	chr16:5007288-5008309	0.64	0.020999
Zfp607a	zinc finger protein 607A	chr7:27857527-27880825	0.64	0.0228872
Cfap54	cilia and flagella associated protein 54	chr10:92775619-93081618	0.64	0.039628
Tmem45a	transmembrane protein 45a	chr16:56805161-56886166	0.64	0.000722465
Pcolce2	procollagen C-endopeptidase enhancer 2	chr9:95637601-95698096	0.63	9.57161e-06
Atp11a	ATPase, class VI, type 11A	chr8:12757014-12868728	0.63	2.54995e-05
Hspa2	heat shock protein 2	chr12:76404176-76406938	0.63	8.13947e-05
Pak4	p21 (RAC1) activated kinase 4	chr7:28558819-28598185	0.63	9.43824e-05
Bche	butyrylcholinesterase	chr3:73635808-73708415	0.63	0.000291021
Foxf2	forkhead box F2	chr13:31625816-31631403	0.63	0.000309484
Btbd11	BTB (POZ) domain containing 11	chr10:85386814-85660292	0.63	0.000666377
Ifitm1	interferon induced transmembrane protein 1	chr7:140967221-140969825	0.63	0.00102212
Slc16a2	solute carrier family 16 (monocarboxylic acid transporters), member 2	chrX:103697414-103821983	0.63	0.00194047
Adamts15	a disintegrin-like and metallopeptidase (reprolysin type) with thrombospondin type 1 motif, 15	chr9:30899155-30922452	0.63	0.0113035
Slc2a9	solute carrier family 2 (facilitated glucose transporter), member 9	chr5:38349273-38503143	0.63	0.0183634
Artn	artemin	chr4:117926162-117929763	0.63	0.0200019
Arhgap9	Rho GTPase activating protein 9	chr10:127321964-127329943	0.63	0.0227148
Itgam	integrin alpha M	chr7:128062640-128118491	0.63	0.0478616
Lyplal1	lysophospholipase-like 1	chr1:186087731-186117310	0.63	0.00787837
Glmp	glycosylated lysosomal membrane protein	chr3:88325023-88331313	0.62	3.23028e-06
Sulf1	sulfatase 1	chr1:12692277-12861192	0.62	1.19585e-05
Col5a1	collagen, type V, alpha 1	chr2:27886425-28039514	0.62	1.59395e-05
Fkbp9	FK506 binding protein 9	chr6:56832059-56879358	0.62	1.62776e-05
Tspo	translocator protein	chr15:83563592-83574203	0.62	2.11624e-05
Resf1		chr6:149309414-149335663	0.62	2.85565e-05
Vstm4	V-set and transmembrane domain containing 4	chr14:32856756-32939491	0.62	9.24082e-05
Cyp1b1	cytochrome P450, family 1, subfamily b, polypeptide 1	chr17:79701537-79715061	0.62	0.000105479
Cdh19	cadherin 19, type 2	chr1:110888326-110977584	0.62	0.000169222
Ccn4		chr15:66891320-66923201	0.62	0.000311865
Chadl	chondroadherin-like	chr15:81678296-81697287	0.62	0.000774045
Flrt3	fibronectin leucine rich transmembrane protein 3	chr2:140650914-140671469	0.62	0.000812852
Bag2	BCL2-associated athanogene 2	chr1:33745484-33757795	0.62	0.000858528
Cebpd	CCAAT/enhancer binding protein (C/EBP), delta	chr16:15887286-15891031	0.62	0.00133997
Sinhcaf		chr6:148921035-148946467	0.62	0.00157608
Ism1	isthmin 1, angiogenesis inhibitor	chr2:139678178-139758581	0.62	0.00178408
Kcna10	potassium voltage-gated channel, shaker-related subfamily, member 10	chr3:107183056-107195721	0.62	0.00203824
Frem2	Fras1 related extracellular matrix protein 2	chr3:53513938-53657355	0.62	0.00520669
Creb3l4	cAMP responsive element binding protein 3-like 4	chr3:90237500-90243512	0.62	0.00805849
Slc44a4	solute carrier family 44, member 4	chr17:34914466-34930436	0.62	0.010872
Fndc3b	fibronectin type III domain containing 3B	chr3:27416162-27711307	0.62	6.90331e-05
Tmem267	transmembrane protein 267	chr13:119488039-119611059	0.62	0.0159773
2200002D01Rik	RIKEN cDNA 2200002D01 gene	chr7:29246561-29248466	0.62	0.0283501
Marcksl1	MARCKS-like 1	chr4:129513581-129515985	0.61	2.59893e-06
Vim	vimentin	chr2:13573927-13582826	0.61	5.80929e-06
Acsl3	acyl-CoA synthetase long-chain family member 3	chr1:78657825-78707743	0.61	6.78398e-06
Fzd1	frizzled class receptor 1	chr5:4753839-4758035	0.61	9.38541e-06
Cpeb4	cytoplasmic polyadenylation element binding protein 4	chr11:31872211-31935634	0.61	2.12453e-05
Gng5	guanine nucleotide binding protein (G protein), gamma 5	chr3:146499807-146505572	0.61	3.61772e-05
Rras2	related RAS viral (r-ras) oncogene 2	chr7:114046782-114117781	0.61	0.000216926
Laptm5	lysosomal-associated protein transmembrane 5	chr4:130913125-130936141	0.61	0.000278715
Tmem170	transmembrane protein 170	chr8:111863038-111876750	0.61	0.000402731
Olfml2b	olfactomedin-like 2B	chr1:170644532-170682789	0.61	0.00115405
Pirt	phosphoinositide-interacting regulator of transient receptor potential channels	chr11:66911981-66929876	0.61	0.00877117
Hgd	homogentisate 1, 2-dioxygenase	chr16:37580153-37632020	0.61	0.0128928
Ms4a6c	membrane-spanning 4-domains, subfamily A, member 6C	chr19:11469366-11482192	0.61	0.0171374
Galnt15	polypeptide N-acetylgalactosaminyltransferase 15	chr14:32028989-32062197	0.61	0.0201802
C3ar1	complement component 3a receptor 1	chr6:122847138-122856161	0.61	0.0272587
Ly6h	lymphocyte antigen 6 complex, locus H	chr15:75551268-75567255	0.61	0.0304118
Phf19	PHD finger protein 19	chr2:34893757-34914026	0.61	0.0482789
Cd82	CD82 antigen	chr2:93419111-93463140	0.61	9.30994e-06
Myo1f	myosin IF	chr17:33555707-33607764	0.61	0.0145745
Oat	ornithine aminotransferase	chr7:132557478-132576398	0.6	2.17488e-06
Hr	hairless	chr14:70552212-70573548	0.6	1.27244e-05
Car14	carbonic anhydrase 14	chr3:95897768-95904691	0.6	6.10159e-05
Tspan12	tetraspanin 12	chr6:21771395-21852515	0.6	8.05841e-05
Mmp14	matrix metallopeptidase 14 (membrane-inserted)	chr14:54431612-54445364	0.6	8.42013e-05
Smarca1	SWI/SNF related, matrix associated, actin dependent regulator of chromatin, subfamily a, member 1	chrX:47809368-47892974	0.6	9.74648e-05
Col2a1	collagen, type II, alpha 1	chr15:97975602-98004695	0.6	0.000143788
Cyp2j6	cytochrome P450, family 2, subfamily j, polypeptide 6	chr4:96516138-96553661	0.6	0.000143788
Dusp1	dual specificity phosphatase 1	chr17:26505590-26562128	0.6	0.000254582
Egfl8	EGF-like domain 8	chr17:34613349-34615971	0.6	0.000257046
Tnfrsf19	tumor necrosis factor receptor superfamily, member 19	chr14:60963875-61046490	0.6	0.000416869
Arntl	aryl hydrocarbon receptor nuclear translocator-like	chr7:113207465-113314126	0.6	0.00256891
Slc43a3	solute carrier family 43, member 3	chr2:84936579-84958509	0.6	0.0050941
Pkp1	plakophilin 1	chr1:135871395-135919207	0.6	0.0113427
Themis2	thymocyte selection associated family member 2	chr4:132781843-132796387	0.6	0.0180276
Stc2	stanniocalcin 2	chr11:31357307-31370074	0.6	0.0231287
Fam187b	family with sequence similarity 187, member B	chr7:30973790-30989726	0.6	0.0180587
Lrba	LPS-responsive beige-like anchor	chr3:86224680-86782692	0.6	6.04986e-06
Lzic	leucine zipper and CTNNBIP1 domain containing	chr4:149485229-149496668	0.6	0.000207521
Actn1	actinin, alpha 1	chr12:80167547-80260371	0.59	9.42717e-06
Adipor2	adiponectin receptor 2	chr6:119353150-119417704	0.59	1.29895e-05
Diaph1	diaphanous related formin 1	chr18:37843601-37935476	0.59	1.54713e-05
Tle3	transducin-like enhancer of split 3	chr9:61372366-61418497	0.59	1.79905e-05
Sbno2	strawberry notch 2	chr10:80056992-80105571	0.59	1.94472e-05
Tmem30b	transmembrane protein 30B	chr12:73543402-73546392	0.59	2.55873e-05
Cav2	caveolin 2	chr6:17281185-17289115	0.59	2.73749e-05
Mfsd2a	major facilitator superfamily domain containing 2A	chr4:122946850-122961188	0.59	2.85565e-05
Acsl4	acyl-CoA synthetase long-chain family member 4	chrX:142317993-142390535	0.59	4.2955e-05
Otud3	OTU domain containing 3	chr4:138895379-138913945	0.59	7.85561e-05
H2-T23	histocompatibility 2, T region locus 23	chr17:36029773-36032855	0.59	8.76245e-05
Fam160a1	family with sequence similarity 160, member A1	chr3:85660061-85817291	0.59	9.42774e-05
Tgif1	TGFB-induced factor homeobox 1	chr17:70844205-70853546	0.59	9.4776e-05
Col18a1	collagen, type XVIII, alpha 1	chr10:77052178-77166548	0.59	0.000175528
Slc2a10	solute carrier family 2 (facilitated glucose transporter), member 10	chr2:165503787-165519917	0.59	0.000248459
Dipk2a		chr9:94517864-94538081	0.59	0.000597622
Rnf43	ring finger protein 43	chr11:87662722-87735539	0.59	0.000785875
Ppp1r13l	protein phosphatase 1, regulatory (inhibitor) subunit 13 like	chr7:19359749-19378533	0.59	0.000969358
Rnf122	ring finger protein 122	chr8:31111820-31131482	0.59	0.00148216
Marveld2	MARVEL (membrane-associating) domain containing 2	chr13:100595957-100616971	0.59	0.00204642
Pdzrn3	PDZ domain containing RING finger 3	chr6:101149609-101377897	0.59	0.00225712
Mapk13	mitogen-activated protein kinase 13	chr17:28769297-28780233	0.59	0.00962338
H2-Eb1	histocompatibility 2, class II antigen E beta	chr17:34305867-34316674	0.59	0.0108962
Entpd2	ectonucleoside triphosphate diphosphohydrolase 2	chr2:25395874-25401321	0.59	0.024522
H2-Aa	histocompatibility 2, class II antigen A, alpha	chr17:34282744-34287823	0.59	0.0245509
Lonrf3	LON peptidase N-terminal domain and ring finger 3	chrX:36328353-36362341	0.59	0.0295701
Spns3	spinster homolog 3	chr11:72494919-72550506	0.59	0.0400102
Tlr1	toll-like receptor 1	chr5:64924679-64933563	0.59	0.0482766
Cgref1	cell growth regulator with EF hand domain 1	chr5:30933143-30945591	0.59	0.0221779
Cd14	CD14 antigen	chr18:36725067-36726798	0.58	0.00553786
Clrn1	clarin 1	chr3:58844028-58885340	-3.48	2.97105e-06
Prol1	proline rich, lacrimal 1	chr5:88317312-88328814	-3.37	0.0137162
Art1	ADP-ribosyltransferase 1	chr7:102101743-102113933	-3.17	0.00360414
Tmem233	transmembrane protein 233	chr5:116038755-116083244	-3.03	0.000132259
Olfr222	olfactory receptor 222	chr11:59570255-59576235	-2.99	0.0162633
Serpina3c	serine (or cysteine) peptidase inhibitor, clade A, member 3C	chr12:104146382-104153870	-2.78	0.0266454
Pnmt	phenylethanolamine-N-methyltransferase	chr11:98386450-98388181	-2.76	0.0193249
March4	membrane-associated ring finger (C3HC4) 4	chr1:72427112-72536930	-2.7	2.12789e-05
Ttn	titin	chr2:76703980-76982547	-2.69	2.84979e-06
Perm1	PPARGC1 and ESRR induced regulator, muscle 1	chr4:156215868-156221307	-2.69	2.43977e-05
Myh8	myosin, heavy polypeptide 8, skeletal muscle, perinatal	chr11:67277124-67308634	-2.66	0.0245845
Ribc2	RIB43A domain with coiled-coils 2	chr15:85132078-85144570	-2.63	0.0443173
5730507C01Rik	RIKEN cDNA 5730507C01 gene	chr12:18514510-18535254	-2.62	0.00513058
Lctl	lactase-like	chr9:64117147-64138118	-2.6	0.000459797
Lrrc52	leucine rich repeat containing 52	chr1:167445669-167466780	-2.57	3.24146e-05
Hjv		chr3:96525172-96529210	-2.52	0.00936244
Adgrf1	adhesion G protein-coupled receptor F1	chr17:43270329-43324737	-2.49	0.0483463
Zfp648	zinc finger protein 648	chr1:154201187-154205689	-2.48	0.00288454
Kcna7	potassium voltage-gated channel, shaker-related subfamily, member 7	chr7:45405653-45409763	-2.46	0.0318726
Mafa	v-maf musculoaponeurotic fibrosarcoma oncogene family, protein A (avian)	chr15:75745490-75748228	-2.33	5.81814e-07
Ccna1	cyclin A1	chr3:55045469-55055501	-2.33	0.0288989
Lrrc14b	leucine rich repeat containing 14B	chr13:74359578-74364005	-2.3	7.00857e-06
Bpifb1	BPI fold containing family B, member 1	chr2:154190818-154220369	-2.26	0.0292281
Msantd1	Myb/SANT-like DNA-binding domain containing 1	chr5:34908012-34923839	-2.23	0.000718835
Krt14	keratin 14	chr11:100203162-100207548	-2.21	0.0448059
Lrrc39	leucine rich repeat containing 39	chr3:116562973-116583134	-2.2	0.013632
Cox8b	cytochrome c oxidase subunit VIIIb	chr7:140898945-140900446	-2.17	5.4302e-06
Dnajb13	DnaJ heat shock protein family (Hsp40) member B13	chr7:100501716-100514960	-2.17	0.00209603
Capn9	calpain 9	chr8:124576111-124618731	-2.17	0.00786542
Vamp9		chr5:99906254-99951092	-2.14	0.0263096
Lsmem1	leucine-rich single-pass membrane protein 1	chr12:40175493-40199490	-2.12	3.11094e-05
Mgarp	mitochondria localized glutamic acid rich protein	chr3:51388412-51396738	-2.11	0.0201157
Pifo	primary cilia formation	chr3:105996957-106014646	-2.09	0.0346318
Hspb3	heat shock protein 3	chr13:113662896-113663676	-2.09	0.0201802
Olfr12	olfactory receptor 12	chr1:92617788-92623412	-2.06	0.00258138
Alox12e	arachidonate lipoxygenase, epidermal	chr11:70315610-70322628	-2.06	0.0101042
Neurog1	neurogenin 1	chr13:56250478-56252163	-2.06	0.0121389
Tcap	titin-cap	chr11:98383811-98384953	-2.03	0.000659351
Sec14l4	SEC14-like lipid binding 4	chr11:4031462-4048024	-2.03	0.000611181
Pinlyp	phospholipase A2 inhibitor and LY6/PLAUR domain containing	chr7:24541658-24546118	-2	0.00106675
Dnajc5b	DnaJ heat shock protein family (Hsp40) member C5 beta	chr3:19508595-19610862	-2	0.000205368
Asb11	ankyrin repeat and SOCS box-containing 11	chrX:164436994-164459170	-1.99	0.00156922
Rec8	REC8 meiotic recombination protein	chr14:55618037-55625395	-1.98	8.06213e-05
Mdh1b	malate dehydrogenase 1B, NAD (soluble)	chr1:63698819-63730318	-1.96	0.0060364
Hrh2	histamine receptor H2	chr13:54192129-54236180	-1.95	0.000170448
Chrna4	cholinergic receptor, nicotinic, alpha polypeptide 4	chr2:181018380-181043546	-1.83	0.00303145
Myl1	myosin, light polypeptide 1	chr1:66924295-66945404	-1.82	3.4394e-05
Cfap161	cilia and flagella associated protein 161	chr7:83774101-83794880	-1.81	2.01516e-05
Inhbb	inhibin beta-B	chr1:119415465-119422248	-1.79	0.00168906
Tnnc2	troponin C2, fast	chr2:164777161-164779967	-1.76	0.0252359
Gm5737	predicted gene 5737	chr7:120812365-120831193	-1.68	2.64918e-05
Mylk2	myosin, light polypeptide kinase 2, skeletal muscle	chr2:152911352-152923068	-1.66	0.00918658
Mybpc2	myosin binding protein C, fast-type	chr7:44501699-44524656	-1.65	0.000237305
Kcnk10	potassium channel, subfamily K, member 10	chr12:98429437-98578310	-1.59	4.20363e-05
Gpha2	glycoprotein hormone alpha 2	chr19:6226380-6227768	-1.53	0.0391504
Tnfrsf13c	tumor necrosis factor receptor superfamily, member 13c	chr15:82221743-82224369	-1.52	0.0139975
Efcab6	EF-hand calcium binding domain 6	chr15:83866712-84065379	-1.52	0.0178852
Pygm	muscle glycogen phosphorylase	chr19:6384399-6398459	-1.51	1.88514e-06
Kcnip3	Kv channel interacting protein 3, calsenilin	chr2:127456498-127522094	-1.51	2.74428e-06
Gm10037	predicted gene 10037	chr13:67831106-67844035	-1.51	0.00129687
Colq	collagen-like tail subunit (single strand of homotrimer) of asymmetric acetylcholinesterase	chr14:31523082-31591343	-1.48	1.61426e-05
Ankrd34c	ankyrin repeat domain 34C	chr9:89725245-89738475	-1.48	0.0466509
Rasgrp2	RAS, guanyl releasing protein 2	chr19:6399340-6415216	-1.46	2.17488e-06
Phf24	PHD finger protein 24	chr4:42916660-42944752	-1.44	4.92766e-07
Lgi2	leucine-rich repeat LGI family, member 2	chr5:52533517-52566462	-1.43	4.92766e-07
A530016L24Rik	RIKEN cDNA A530016L24 gene	chr12:112489448-112499927	-1.43	0.000132725
Kcnj3	potassium inwardly-rectifying channel, subfamily J, member 3	chr2:55435970-55598145	-1.42	8.64756e-06
Slc6a5	solute carrier family 6 (neurotransmitter transporter, glycine), member 5	chr7:49910146-49963856	-1.4	0.0303855
Rubcnl	RUN and cysteine rich domain containing beclin 1 interacting protein like	chr14:75016027-75052532	-1.39	0.000370795
Cyp2f2	cytochrome P450, family 2, subfamily f, polypeptide 2	chr7:27119909-27133660	-1.38	0.000461071
Grm4	glutamate receptor, metabotropic 4	chr17:27422387-27521403	-1.37	0.00109738
Sertm1	serine rich and transmembrane domain containing 1	chr3:54897068-54915887	-1.36	2.44471e-06
Gabrd	gamma-aminobutyric acid (GABA) A receptor, subunit delta	chr4:155384980-155398112	-1.34	0.0260245
Kcnd2	potassium voltage-gated channel, Shal-related family, member 2	chr6:21215503-21729805	-1.33	2.92505e-05
Ucma	upper zone of growth plate and cartilage matrix associated	chr2:4976122-4985748	-1.33	0.000145474
Rpp25	ribonuclease P/MRP 25 subunit	chr9:57504026-57505448	-1.33	0.000689748
Rcor2	REST corepressor 2	chr19:7267325-7275225	-1.32	5.80929e-06
Cdh8	cadherin 8	chr8:99024471-99416471	-1.32	0.015587
Tctex1d1	Tctex1 domain containing 1	chr4:102978606-103005594	-1.32	0.036591
Rem2	rad and gem related GTP binding protein 2	chr14:54476100-54480431	-1.32	0.00329892
Clrn2	clarin 2	chr5:45453751-45464149	-1.3	0.0053091
Nol4	nucleolar protein 4	chr18:22693181-23041653	-1.3	0.000261356
Sema3e	sema domain, immunoglobulin domain (Ig), short basic domain, secreted, (semaphorin) 3E	chr5:14025276-14256689	-1.29	1.9928e-06
Emilin3	elastin microfibril interfacer 3	chr2:160906437-160912328	-1.28	0.00175535
Prokr2	prokineticin receptor 2	chr2:132337733-132385447	-1.27	0.0432242
Myom3	myomesin family, member 3	chr4:135759715-135815564	-1.26	0.00185695
Mylpf	myosin light chain, phosphorylatable, fast skeletal muscle	chr7:127208890-127214298	-1.25	0.0317038
Lrrtm3	leucine rich repeat transmembrane neuronal 3	chr10:63928472-64090277	-1.24	3.6927e-05
Kremen2	kringle containing transmembrane protein 2	chr17:23741197-23745833	-1.24	0.00219141
Adra2b	adrenergic receptor, alpha 2b	chr2:127363208-127367221	-1.23	0.0282999
Gm14412	predicted gene 14412	chr2:177314520-177324307	-1.22	0.00207576
Sec16b	SEC16 homolog B (S. cerevisiae)	chr1:157506728-157568425	-1.21	0.00331445
Trim54	tripartite motif-containing 54	chr5:31116712-31137630	-1.2	0.000120714
Klk6	kallikrein related-peptidase 6	chr7:43824499-43832030	-1.2	0.000966906
Cetn4	centrin 4	chr3:37307749-37312708	-1.2	0.000994431
N4bp3	NEDD4 binding protein 3	chr11:51643063-51650842	-1.17	1.09698e-05
Pcp4	Purkinje cell protein 4	chr16:96467606-96525793	-1.17	0.0276775
Tmem108	transmembrane protein 108	chr9:103482947-103761837	-1.16	5.4149e-06
Gpr150	G protein-coupled receptor 150	chr13:76054851-76056996	-1.16	0.0221991
Ache	acetylcholinesterase	chr5:137287519-137294466	-1.15	5.81814e-07
Rxrg	retinoid X receptor gamma	chr1:167598384-167639623	-1.15	0.000139248
Ccdc184	coiled-coil domain containing 184	chr15:98167158-98170134	-1.15	4.48333e-05
Pkdrej	polycystin (PKD) family receptor for egg jelly	chr15:85814670-85821734	-1.15	0.0104549
Rgs20	regulator of G-protein signaling 20	chr1:4909576-5070285	-1.14	0.00134238
Tpbgl	trophoblast glycoprotein-like	chr7:99624082-99627103	-1.13	3.78996e-06
Ccdc155	coiled-coil domain containing 155	chr7:45183624-45204892	-1.13	6.12898e-05
Crabp1	cellular retinoic acid binding protein I	chr9:54764748-54773110	-1.13	0.000137414
Nyap2	neuronal tyrosine-phophorylated phosphoinositide 3-kinase adaptor 2	chr1:81076950-81341764	-1.12	0.00196417
Tekt5	tektin 5	chr16:10357948-10395490	-1.12	0.036591
Zfp365	zinc finger protein 365	chr10:67886103-67912662	-1.11	1.44439e-05
Sv2c	synaptic vesicle glycoprotein 2c	chr13:95954594-96132577	-1.1	3.19527e-06
Olfm3	olfactomedin 3	chr3:114904078-115125722	-1.1	4.65679e-05
Kcnk12	potassium channel, subfamily K, member 12	chr17:87745801-87797994	-1.1	0.00661514
Grin2d	glutamate receptor, ionotropic, NMDA2D (epsilon 4)	chr7:45831883-45878378	-1.09	5.23934e-05
Cntnap3	contactin associated protein-like 3	chr13:64736182-64903955	-1.09	0.00321008
Slitrk4	SLIT and NTRK-like family, member 4	chrX:64264885-64276996	-1.08	8.91091e-05
Ppp1r17	protein phosphatase 1, regulatory subunit 17	chr6:56017497-56032689	-1.08	0.00107785
Elovl2	elongation of very long chain fatty acids (FEN1/Elo2, SUR4/Elo3, yeast)-like 2	chr13:41182381-41220405	-1.08	0.00868989
Anxa8	annexin A8	chr14:34085981-34100571	-1.08	0.0293872
Sgk2	serum/glucocorticoid regulated kinase 2	chr2:162987330-163014127	-1.07	0.014552
Pbld1	phenazine biosynthesis-like protein domain containing 1	chr10:63060162-63077962	-1.07	0.0214711
Mroh3	maestro heat-like repeat family member 3	chr1:136181652-136212828	-1.07	0.0060364
Sgsm1	small G protein signaling modulator 1	chr5:113243220-113310786	-1.06	3.23028e-06
Rhof	ras homolog family member F (in filopodia)	chr5:123103044-123132692	-1.06	1.09698e-05
Nrip3	nuclear receptor interacting protein 3	chr7:109758055-109782025	-1.06	8.61987e-05
Pgam2	phosphoglycerate mutase 2	chr11:5801640-5803733	-1.06	0.00534721
Cideb	cell death-inducing DNA fragmentation factor, alpha subunit-like effector B	chr14:55754050-55758458	-1.05	0.0396162
Asb16	ankyrin repeat and SOCS box-containing 16	chr11:102268743-102279462	-1.04	0.0441012
Prmt8	protein arginine N-methyltransferase 8	chr6:127689011-127769472	-1.03	1.6854e-05
Myoc	myocilin	chr1:162639155-162649693	-1.03	0.00221314
Amdhd1	amidohydrolase domain containing 1	chr10:93523338-93540033	-1.03	0.0423163
Drd1	dopamine receptor D1	chr13:54051183-54055705	-1.02	0.000851423
Ybx2	Y box protein 2	chr11:69935796-69941605	-1.02	0.0208623
Slco5a1	solute carrier organic anion transporter family, member 5A1	chr1:12866549-12992650	-1.01	1.95309e-06
Srl	sarcalumenin	chr16:4480216-4541816	-1.01	2.03477e-05
Ankrd34a	ankyrin repeat domain 34A	chr3:96596636-96599775	-1.01	0.000234789
Pla2g4e	phospholipase A2, group IVE	chr2:120166412-120245335	-1	0.000945449
Car4	carbonic anhydrase 4	chr11:84957786-84966044	-1	0.00850383
Sphkap	SPHK1 interactor, AKAP domain containing	chr1:83254139-83408200	-1	5.77721e-05
Gjd2	gap junction protein, delta 2	chr2:114009601-114013619	-0.99	2.54463e-05
Tnfaip3	tumor necrosis factor, alpha-induced protein 3	chr10:19000910-19015657	-0.99	0.000140597
Abcc8	ATP-binding cassette, sub-family C (CFTR/MRP), member 8	chr7:46104523-46180033	-0.98	3.87107e-06
Dlgap3	DLG associated protein 3	chr4:127169204-127237022	-0.97	9.38541e-06
Dusp27	dual specificity phosphatase 27 (putative)	chr1:166098148-166127922	-0.97	2.28455e-05
Sptssb	serine palmitoyltransferase, small subunit B	chr3:69819542-69859940	-0.97	3.99938e-05
Gm14322	predicted gene 14322	chr2:177759288-177770472	-0.97	0.00315171
Bmp8b	bone morphogenetic protein 8b	chr4:123105165-123132099	-0.97	0.0183708
Plaat1		chr16:29209695-29230531	-0.96	1.24272e-05
Fkbp1b	FK506 binding protein 1b	chr12:4833174-4841591	-0.96	1.85292e-05
Acvr1c	activin A receptor, type IC	chr2:58267453-58357895	-0.96	0.00325036
Ankdd1b	ankyrin repeat and death domain containing 1B	chr13:96416134-96471267	-0.95	0.000287923
Slc4a11	solute carrier family 4, sodium bicarbonate transporter-like, member 11	chr2:130684113-130697519	-0.95	0.000536008
Catip	ciliogenesis associated TTC17 interacting protein	chr1:74362108-74369321	-0.95	0.00448829
Gabra5	gamma-aminobutyric acid (GABA) A receptor, subunit alpha 5	chr7:57407672-57510059	-0.95	0.0156286
Tmem196	transmembrane protein 196	chr12:119945822-120021246	-0.95	2.28749e-05
Ppp1r3e	protein phosphatase 1, regulatory (inhibitor) subunit 3E	chr14:54872669-54877550	-0.95	3.56702e-05
Cdh9	cadherin 9	chr15:16728756-16857094	-0.94	4.11176e-05
Fancd2	Fanconi anemia, complementation group D2	chr6:113531682-113597017	-0.94	0.00375564
Lefty1	left right determination factor 1	chr1:180935022-180938400	-0.94	0.0124905
Klhl14	kelch-like 14	chr18:21550377-21654718	-0.94	7.86985e-05
Zcwpw2	zinc finger, CW type with PWWP domain 2	chr9:117876000-118040259	-0.94	0.00808139
Cpne9	copine family member IX	chr6:113282307-113305627	-0.92	4.11176e-05
Alpk2	alpha-kinase 2	chr18:65265529-65394066	-0.92	6.29785e-05
Fbxo40	F-box protein 40	chr16:36963460-36990467	-0.92	0.000117336
Thrsp	thyroid hormone responsive	chr7:97412938-97417730	-0.92	0.000645562
Hcn3	hyperpolarization-activated, cyclic nucleotide-gated K+ 3	chr3:89146074-89160196	-0.92	0.000682247
Esrrb	estrogen related receptor, beta	chr12:86361117-86521628	-0.92	0.00619794
Thpo	thrombopoietin	chr16:20724454-20734511	-0.92	0.0136619
Mroh8	maestro heat-like repeat family member 8	chr2:157208550-157279549	-0.92	0.0214457
Rap1gap2	RAP1 GTPase activating protein 2	chr11:74383356-74610915	-0.91	9.99679e-07
Abhd3	abhydrolase domain containing 3	chr18:10642092-10706771	-0.91	5.40564e-06
Pdzd7	PDZ domain containing 7	chr19:45026906-45045717	-0.91	3.93672e-05
Rtn4r	reticulon 4 receptor	chr16:18127642-18152408	-0.91	0.000213129
Asb18	ankyrin repeat and SOCS box-containing 18	chr1:89950220-90014666	-0.91	0.00860839
Hhipl1	hedgehog interacting protein-like 1	chr12:108306270-108330869	-0.91	0.0194612
Tdgf1	teratocarcinoma-derived growth factor 1	chr9:110939603-110946158	-0.91	0.040838
Kcnq4	potassium voltage-gated channel, subfamily Q, member 4	chr4:120696138-120748612	-0.91	0.0493403
Sult5a1	sulfotransferase family 5A, member 1	chr8:123140192-123158315	-0.9	2.04434e-05
Cntnap5c	contactin associated protein-like 5C	chr17:57769570-58410355	-0.9	0.000727851
Cacna1h	calcium channel, voltage-dependent, T type, alpha 1H subunit	chr17:25374285-25433783	-0.9	0.000968123
Fam189a1	family with sequence similarity 189, member A1	chr7:64756091-65156570	-0.9	4.22567e-05
Hs3st5	heparan sulfate (glucosamine) 3-O-sulfotransferase 5	chr10:36506814-36834397	-0.89	9.7922e-05
Hcn2	hyperpolarization-activated, cyclic nucleotide-gated K+ 2	chr10:79716634-79736108	-0.88	6.08411e-07
Slc17a6	solute carrier family 17 (sodium-dependent inorganic phosphate cotransporter), member 6	chr7:51622006-51671119	-0.88	1.30482e-06
Fam57b	family with sequence similarity 57, member B	chr7:126797668-126830219	-0.88	1.61573e-06
Crmp1	collapsin response mediator protein 1	chr5:37241940-37292133	-0.88	1.34807e-05
Tmem163	transmembrane protein 163	chr1:127486546-127679548	-0.87	5.80929e-06
Gm34653	predicted gene, 34653	chr2:34833007-34839728	-0.87	0.000626177
Cckar	cholecystokinin A receptor	chr5:53697776-53707705	-0.87	0.00375564
Ttpa	tocopherol (alpha) transfer protein	chr4:20007938-20030785	-0.87	0.0395607
Kcnj11	potassium inwardly rectifying channel, subfamily J, member 11	chr7:46093953-46100764	-0.86	1.26772e-05
Fsd1	fibronectin type 3 and SPRY domain-containing protein	chr17:55986509-55996881	-0.86	1.41676e-05
Cap2	CAP, adenylate cyclase-associated protein, 2 (yeast)	chr13:46501848-46650281	-0.86	1.92196e-05
Gls2	glutaminase 2 (liver, mitochondrial)	chr10:128194457-128210004	-0.86	6.12341e-05
Gm14403	predicted gene 14403	chr2:177498215-177509763	-0.86	0.00039018
Gm14403	predicted gene 14403	chr2:177498215-177509763	-0.86	0.00039018
Gm14403	predicted gene 14403	chr2:177498215-177509763	-0.86	0.00039018
Gm14403	predicted gene 14403	chr2:177498215-177509763	-0.86	0.00039018
Gm14403	predicted gene 14403	chr2:177498215-177509763	-0.86	0.00039018
Gm14403	predicted gene 14403	chr2:177498215-177509763	-0.86	0.00039018
Gm14403	predicted gene 14403	chr2:177498215-177509763	-0.86	0.00039018
Gm14403	predicted gene 14403	chr2:177498215-177509763	-0.86	0.00039018
Gm14403	predicted gene 14403	chr2:177498215-177509763	-0.86	0.00039018
Gm14403	predicted gene 14403	chr2:177498215-177509763	-0.86	0.00039018
Gm14403	predicted gene 14403	chr2:177498215-177509763	-0.86	0.00039018
Gm14403	predicted gene 14403	chr2:177498215-177509763	-0.86	0.00039018
Gm14403	predicted gene 14403	chr2:177498215-177509763	-0.86	0.00039018
Gm14403	predicted gene 14403	chr2:177498215-177509763	-0.86	0.00039018
Gm14403	predicted gene 14403	chr2:177498215-177509763	-0.86	0.00039018
Gm14403	predicted gene 14403	chr2:177498215-177509763	-0.86	0.00039018
Gm14403	predicted gene 14403	chr2:177498215-177509763	-0.86	0.00039018
Gm14403	predicted gene 14403	chr2:177498215-177509763	-0.86	0.00039018
Gm14403	predicted gene 14403	chr2:177498215-177509763	-0.86	0.00039018
Gm14403	predicted gene 14403	chr2:177498215-177509763	-0.86	0.00039018
Gm14403	predicted gene 14403	chr2:177498215-177509763	-0.86	0.00039018
Gm14403	predicted gene 14403	chr2:177498215-177509763	-0.86	0.00039018
Gm14403	predicted gene 14403	chr2:177498215-177509763	-0.86	0.00039018
P2rx5	purinergic receptor P2X, ligand-gated ion channel, 5	chr11:73160421-73172685	-0.86	0.0324624
Cfap44	cilia and flagella associated protein 44	chr16:44394796-44482428	-0.86	0.044581
Cdk5r2	cyclin-dependent kinase 5, regulatory subunit 2 (p39)	chr1:74854934-74857732	-0.85	3.23028e-06
S100b	S100 protein, beta polypeptide, neural	chr10:76253853-76261159	-0.85	1.32053e-05
Apol8	apolipoprotein L 8	chr15:77747798-77757003	-0.85	0.000906426
Mndal	myeloid nuclear differentiation antigen like	chr1:173849126-173880881	-0.85	0.00826216
Ddc	dopa decarboxylase	chr11:11814101-11898144	-0.85	0.0109833
L3mbtl1	L3MBTL1 histone methyl-lysine binding protein	chr2:162943472-162974522	-0.85	0.0413703
Myadml2	myeloid-associated differentiation marker-like 2	chr11:120646031-120648158	-0.85	0.000492993
Hecw1	HECT, C2 and WW domain containing E3 ubiquitin protein ligase 1	chr13:14226438-14523228	-0.84	3.87107e-06
Amigo3	adhesion molecule with Ig like domain 3	chr9:108053159-108055701	-0.84	2.63783e-05
Cacng5	calcium channel, voltage-dependent, gamma subunit 5	chr11:107874605-107915055	-0.84	3.39854e-05
Gria2	glutamate receptor, ionotropic, AMPA2 (alpha 2)	chr3:80681450-80802835	-0.84	0.000121699
Gpr3	G-protein coupled receptor 3	chr4:133209340-133212536	-0.84	0.00099074
Ankrd34b	ankyrin repeat domain 34B	chr13:92425896-92441658	-0.84	4.06316e-06
Gm525	predicted gene 525	chr11:89073841-89093040	-0.84	3.39854e-05
6430571L13Rik	RIKEN cDNA 6430571L13 gene	chr9:107340602-107352422	-0.84	6.37273e-05
Rcan2	regulator of calcineurin 2	chr17:43801351-44039516	-0.83	9.99679e-07
Prox1	prospero homeobox 1	chr1:190118035-190170714	-0.83	2.84434e-06
Grip2	glutamate receptor interacting protein 2	chr6:91761509-91827250	-0.83	6.29641e-06
Cdh22	cadherin 22	chr2:165111507-165234853	-0.83	0.000227714
Scrt2	scratch family zinc finger 2	chr2:152081529-152095802	-0.82	1.30482e-06
Gnal	guanine nucleotide binding protein, alpha stimulating, olfactory type	chr18:67088216-67226792	-0.82	1.87953e-06
Scel	sciellin	chr14:103513342-103612797	-0.82	0.0348459
Gpr25	G protein-coupled receptor 25	chr1:136259797-136260873	-0.82	0.0360681
Efr3b	EFR3 homolog B	chr12:3962554-4038915	-0.81	1.2785e-06
Stk24	serine/threonine kinase 24	chr14:121286343-121380011	-0.81	2.49794e-06
Kcnc1	potassium voltage gated channel, Shaw-related subfamily, member 1	chr7:46396497-46438704	-0.81	6.37374e-06
Tspoap1	TSPO associated protein 1	chr11:87760541-87785928	-0.81	4.69066e-05
Has3	hyaluronan synthase 3	chr8:106870242-106884566	-0.81	0.000140654
Mcf2	mcf.2 transforming sequence	chrX:60055956-60179089	-0.81	0.00266206
Ly75	lymphocyte antigen 75	chr2:60292103-60383303	-0.81	0.019539
Btn2a2	butyrophilin, subfamily 2, member A2	chr13:23477676-23488857	-0.81	0.0421497
Creg2	cellular repressor of E1A-stimulated genes 2	chr1:39618406-39651474	-0.81	0.000486655
Btbd17	BTB (POZ) domain containing 17	chr11:114791217-114795945	-0.81	0.0190315
Ckmt1	creatine kinase, mitochondrial 1, ubiquitous	chr2:121357714-121363737	-0.8	1.9928e-06
Ckmt1	creatine kinase, mitochondrial 1, ubiquitous	chr2:121357714-121363737	-0.8	1.9928e-06
Ccbe1	collagen and calcium binding EGF domains 1	chr18:66045302-66302741	-0.8	2.07445e-05
Pygl	liver glycogen phosphorylase	chr12:70190811-70231488	-0.8	2.16085e-05
Trpm2	transient receptor potential cation channel, subfamily M, member 2	chr10:77907722-77970563	-0.8	2.59515e-05
Slc6a17	solute carrier family 6 (neurotransmitter transporter), member 17	chr3:107467543-107518018	-0.79	3.87533e-06
Lbh	limb-bud and heart	chr17:72918305-72941947	-0.79	4.4857e-06
Paqr4	progestin and adipoQ receptor family member IV	chr17:23736186-23740867	-0.79	3.23028e-06
Pnma2	paraneoplastic antigen MA2	chr14:66911170-66921023	-0.79	0.000238868
Hapln4	hyaluronan and proteoglycan link protein 4	chr8:70083457-70090862	-0.78	7.28564e-06
Tmem266	transmembrane protein 266	chr9:55326913-55438345	-0.78	4.89477e-05
S1pr5	sphingosine-1-phosphate receptor 5	chr9:21242912-21248443	-0.78	0.00625534
Itih3	inter-alpha trypsin inhibitor, heavy chain 3	chr14:30908572-30923760	-0.78	0.0173011
Doc2b	double C2, beta	chr11:75768966-75796049	-0.78	0.035909
Edil3	EGF-like repeats and discoidin I-like domains 3	chr13:88821472-89323223	-0.77	2.94504e-06
Ppm1e	protein phosphatase 1E (PP2C domain containing)	chr11:87226906-87359023	-0.77	3.23028e-06
Scrt1	scratch family zinc finger 1	chr15:76516203-76522499	-0.77	5.80929e-06
Myh7b	myosin, heavy chain 7B, cardiac muscle, beta	chr2:155611212-155634307	-0.77	4.41919e-05
Sync	syncoilin	chr4:129287617-129308559	-0.77	0.00298224
Ermn	ermin, ERM-like protein	chr2:58045113-58052864	-0.77	0.0134404
Ip6k3	inositol hexaphosphate kinase 3	chr17:27143965-27167795	-0.77	0.0187895
Ank2	ankyrin 2, brain	chr3:126921612-127499350	-0.76	9.99679e-07
Unc13a	unc-13 homolog A (C. elegans)	chr8:71624417-71671757	-0.76	2.84434e-06
Unc5a	unc-5 netrin receptor A	chr13:54949411-55006018	-0.76	1.07674e-05
Nrg1	neuregulin 1	chr8:31814551-32884797	-0.76	1.11909e-05
Ogdhl	oxoglutarate dehydrogenase-like	chr14:32322019-32348151	-0.76	1.14623e-05
Ackr1	atypical chemokine receptor 1 (Duffy blood group)	chr1:173331886-173333750	-0.76	2.11344e-05
Glra3	glycine receptor, alpha 3 subunit	chr8:55940460-56130070	-0.76	0.00134121
Begain	brain-enriched guanylate kinase-associated	chr12:109032187-109068217	-0.76	0.00220106
Otos	otospiralin	chr1:92644218-92648841	-0.76	0.00290794
Sgo2a	shugoshin 2A	chr1:57995971-58025899	-0.76	0.0178959
Spag6	sperm associated antigen 6	chr2:18694032-18750413	-0.76	0.0243413
Syt16	synaptotagmin XVI	chr12:73997661-74273267	-0.76	0.0300681
Aspdh	aspartate dehydrogenase domain containing	chr7:44465391-44467758	-0.76	0.0421287
Tmem132c	transmembrane protein 132C	chr5:127241808-127565793	-0.76	0.000117603
Flt3	FMS-like tyrosine kinase 3	chr5:147330741-147400489	-0.75	3.52688e-05
Sclt1	sodium channel and clathrin linker 1	chr3:41626720-41742514	-0.75	0.00012777
Crybb1	crystallin, beta B1	chr5:112255815-112269585	-0.75	0.000187954
Ptgds	prostaglandin D2 synthase (brain)	chr2:25466709-25470046	-0.75	0.000321735
C1ql1	complement component 1, q subcomponent-like 1	chr11:102939264-102946688	-0.75	0.000909545
Asb15	ankyrin repeat and SOCS box-containing 15	chr6:24528144-24573164	-0.75	0.0304279
Pitpnm3	PITPNM family member 3	chr11:72047528-72135778	-0.75	0.000126288
Ina	internexin neuronal intermediate filament protein, alpha	chr19:47014698-47025327	-0.74	1.87953e-06
Kcnc3	potassium voltage gated channel, Shaw-related subfamily, member 3	chr7:44590664-44604754	-0.74	2.38681e-06
Cacng2	calcium channel, voltage-dependent, gamma subunit 2	chr15:77991748-78120028	-0.74	5.40564e-06
Kndc1	kinase non-catalytic C-lobe domain (KIND) containing 1	chr7:139894696-139941537	-0.74	0.000103404
Tmem28	transmembrane protein 28	chrX:99821021-99848790	-0.74	0.00109995
Slc6a7	solute carrier family 6 (neurotransmitter transporter, L-proline), member 7	chr18:60995380-61014222	-0.74	0.00111769
Asgr1	asialoglycoprotein receptor 1	chr11:70054085-70057894	-0.74	0.023096
1500009C09Rik	RIKEN cDNA 1500009C09 gene	chr15:82252397-82260753	-0.74	0.0194046
Scn8a	sodium channel, voltage-gated, type VIII, alpha	chr15:100869858-101045938	-0.73	9.79562e-07
Mast1	microtubule associated serine/threonine kinase 1	chr8:84911903-84937359	-0.73	3.43844e-06
Snap25	synaptosomal-associated protein 25	chr2:136713453-136782428	-0.73	3.45998e-06
Ncs1	neuronal calcium sensor 1	chr2:31245823-31295989	-0.73	4.74651e-06
Obscn	obscurin, cytoskeletal calmodulin and titin-interacting RhoGEF	chr11:58994256-59139170	-0.73	8.24618e-06
Vsnl1	visinin-like 1	chr12:11325242-11436613	-0.73	8.35829e-06
Mgst3	microsomal glutathione S-transferase 3	chr1:167371966-167393841	-0.73	8.60084e-06
Calb2	calbindin 2	chr8:110137502-110168210	-0.73	2.55873e-05
Kcnn1	potassium intermediate/small conductance calcium-activated channel, subfamily N, member 1	chr8:70842049-70863258	-0.73	0.000153466
Stk32c	serine/threonine kinase 32C	chr7:139103638-139213307	-0.73	0.00364246
Zfp951	zinc finger protein 951	chr5:104813169-104860070	-0.73	0.00523197
Tmem151b	transmembrane protein 151B	chr17:45541952-45549677	-0.73	5.02093e-06
Plekha6	pleckstrin homology domain containing, family A member 6	chr1:133164210-133303435	-0.73	2.59893e-06
Sncb	synuclein, beta	chr13:54758860-54766595	-0.72	1.76658e-06
Cadm2	cell adhesion molecule 2	chr16:66655421-67620908	-0.72	1.07674e-05
Smyd2	SET and MYND domain containing 2	chr1:189880492-189922363	-0.72	1.74306e-05
Foxj1	forkhead box J1	chr11:116330704-116335399	-0.72	1.78628e-05
Fgf12	fibroblast growth factor 12	chr16:28160098-28753068	-0.72	2.27558e-05
Hsf4	heat shock transcription factor 4	chr8:105269801-105275845	-0.72	8.38538e-05
Hapln1	hyaluronan and proteoglycan link protein 1	chr13:89539796-89611652	-0.72	0.000108975
Rpl29	ribosomal protein L29	chr9:106429454-106431568	-0.72	0.00235985
Car15	carbonic anhydrase 15	chr16:17835276-17838364	-0.72	0.0115072
Timp4	tissue inhibitor of metalloproteinase 4	chr6:115241892-115252205	-0.72	0.0151997
Arhgef4	Rho guanine nucleotide exchange factor (GEF) 4	chr1:34678188-34813309	-0.71	2.84434e-06
Ntng2	netrin G2	chr2:29194541-29253005	-0.71	5.4149e-06
Tfrc	transferrin receptor	chr16:32608920-32632794	-0.71	5.13643e-05
Lrrc24	leucine rich repeat containing 24	chr15:76715276-76722173	-0.71	0.000101381
Adam11	a disintegrin and metallopeptidase domain 11	chr11:102761439-102780262	-0.71	0.000751406
Diras2	DIRAS family, GTP-binding RAS-like 2	chr13:52504380-52531279	-0.71	0.00519313
Slc38a11	solute carrier family 38, member 11	chr2:65316430-65364034	-0.71	0.0398665
Tmem151a	transmembrane protein 151A	chr19:5070859-5085531	-0.71	1.79645e-06
Phactr3	phosphatase and actin regulator 3	chr2:178118975-178338492	-0.7	0.000144212
Plcl1	phospholipase C-like 1	chr1:55405921-55754285	-0.7	0.000513775
Golga7b	golgi autoantigen, golgin subfamily a, 7B	chr19:42247574-42270348	-0.7	0.000551214
Bglap3	bone gamma-carboxyglutamate protein 3	chr3:88368616-88372743	-0.7	0.00179346
Cpt1b	carnitine palmitoyltransferase 1b, muscle	chr15:89416405-89425863	-0.7	0.0269391
Dao	D-amino acid oxidase	chr5:114003703-114025682	-0.7	0.0431105
Pfkp	phosphofructokinase, platelet	chr13:6579768-6648777	-0.69	2.45941e-06
Nacad	NAC alpha domain containing	chr11:6597823-6606053	-0.69	2.84434e-06
Stac2	SH3 and cysteine rich domain 2	chr11:98036623-98053462	-0.69	1.32053e-05
Tmem150c	transmembrane protein 150C	chr5:100077872-100159808	-0.69	6.4554e-05
Ccl27a	chemokine (C-C motif) ligand 27A	chr4:41769467-41774247	-0.69	7.35317e-05
Sdk2	sidekick cell adhesion molecule 2	chr11:113776374-114067046	-0.69	7.52126e-05
Gfi1	growth factor independent 1	chr5:107716657-107726036	-0.69	0.0128744
Nr1i3	nuclear receptor subfamily 1, group I, member 3	chr1:171213970-171220701	-0.69	0.0274053
Fgf22	fibroblast growth factor 22	chr10:79755076-79758596	-0.69	0.0303016
Apof	apolipoprotein F	chr10:128267997-128270153	-0.69	0.0323747
Ccdc85a	coiled-coil domain containing 85A	chr11:28385685-28584324	-0.69	3.23028e-06
Diras1	DIRAS family, GTP-binding RAS-like 1	chr10:81019589-81025662	-0.68	2.44471e-06
Pitpnc1	phosphatidylinositol transfer protein, cytoplasmic 1	chr11:107207892-107470699	-0.68	3.78996e-06
Rimkla	ribosomal modification protein rimK-like family member A	chr4:119465283-119492628	-0.68	4.4857e-06
Pgf	placental growth factor	chr12:85166635-85177790	-0.68	4.47463e-05
Cd55	CD55 molecule, decay accelerating factor for complement	chr1:130439027-130462744	-0.68	0.000704262
Gpat3	glycerol-3-phosphate acyltransferase 3	chr5:100845713-100899102	-0.68	0.00118265
Kcnj9	potassium inwardly-rectifying channel, subfamily J, member 9	chr1:172320501-172329318	-0.68	0.00768019
Hba-a2	hemoglobin alpha, adult chain 2	chr11:32296489-32297298	-0.68	0.0136259
Megf11	multiple EGF-like-domains 11	chr9:64385626-64709205	-0.68	0.0159536
Etnppl	ethanolamine phosphate phospholyase	chr3:130617448-130637521	-0.68	0.00300663
Shd	src homology 2 domain-containing transforming protein D	chr17:55970467-55976625	-0.68	7.0324e-05
Brsk1	BR serine/threonine kinase 1	chr7:4690604-4715997	-0.67	8.64756e-06
Rassf5	Ras association (RalGDS/AF-6) domain family member 5	chr1:131176410-131245258	-0.67	1.30307e-05
Rtn4rl2	reticulon 4 receptor-like 2	chr2:84871924-84886710	-0.67	1.59119e-05
Steap2	six transmembrane epithelial antigen of prostate 2	chr5:5664829-5694578	-0.67	7.13909e-05
Ypel4	yippee like 4	chr2:84734058-84738655	-0.67	0.000116887
B3galt2	UDP-Gal:betaGlcNAc beta 1,3-galactosyltransferase, polypeptide 2	chr1:143640664-143654614	-0.67	0.000380594
Gjc2	gap junction protein, gamma 2	chr11:59175568-59183213	-0.67	0.00103763
5330417C22Rik	RIKEN cDNA 5330417C22 gene	chr3:108455694-108536536	-0.67	0.00157735
Ccne1	cyclin E1	chr7:38097984-38107534	-0.67	0.00464507
Cyp4f14	cytochrome P450, family 4, subfamily f, polypeptide 14	chr17:32905070-32917342	-0.67	0.00655081
Kif17	kinesin family member 17	chr4:138250435-138301967	-0.67	0.0180074
Gm45844	predicted gene 45844	chr7:7213017-7278289	-0.67	0.0399515
Gm45844	predicted gene 45844	chr7:7213017-7278289	-0.67	0.0399515
Gm45844	predicted gene 45844	chr7:7213017-7278289	-0.67	0.0399515
Gm45844	predicted gene 45844	chr7:7213017-7278289	-0.67	0.0399515
Gm45844	predicted gene 45844	chr7:7213017-7278289	-0.67	0.0399515
Gm45844	predicted gene 45844	chr7:7213017-7278289	-0.67	0.0399515
Gm45844	predicted gene 45844	chr7:7213017-7278289	-0.67	0.0399515
Gm45844	predicted gene 45844	chr7:7213017-7278289	-0.67	0.0399515
Gm45844	predicted gene 45844	chr7:7213017-7278289	-0.67	0.0399515
Gm45844	predicted gene 45844	chr7:7213017-7278289	-0.67	0.0399515
Gm45844	predicted gene 45844	chr7:7213017-7278289	-0.67	0.0399515
Gm45844	predicted gene 45844	chr7:7213017-7278289	-0.67	0.0399515
Gm45844	predicted gene 45844	chr7:7213017-7278289	-0.67	0.0399515
Gm45844	predicted gene 45844	chr7:7213017-7278289	-0.67	0.0399515
Gm45844	predicted gene 45844	chr7:7213017-7278289	-0.67	0.0399515
Gm45844	predicted gene 45844	chr7:7213017-7278289	-0.67	0.0399515
Gm45844	predicted gene 45844	chr7:7213017-7278289	-0.67	0.0399515
Gm45844	predicted gene 45844	chr7:7213017-7278289	-0.67	0.0399515
Gm45844	predicted gene 45844	chr7:7213017-7278289	-0.67	0.0399515
Gm45844	predicted gene 45844	chr7:7213017-7278289	-0.67	0.0399515
Gm45844	predicted gene 45844	chr7:7213017-7278289	-0.67	0.0399515
Gm45844	predicted gene 45844	chr7:7213017-7278289	-0.67	0.0399515
Gm45844	predicted gene 45844	chr7:7213017-7278289	-0.67	0.0399515
Gdap1l1	ganglioside-induced differentiation-associated protein 1-like 1	chr2:163438476-163455324	-0.67	1.23245e-05
Kcnh2	potassium voltage-gated channel, subfamily H (eag-related), member 2	chr5:24319589-24351604	-0.66	5.80929e-06
Kctd7	potassium channel tetramerisation domain containing 7	chr5:130144861-130155806	-0.66	1.73474e-05
Slc7a8	solute carrier family 7 (cationic amino acid transporter, y+ system), member 8	chr14:54722209-54781946	-0.66	5.91334e-05
Aifm3	apoptosis-inducing factor, mitochondrion-associated 3	chr16:17489611-17507485	-0.66	0.000371279
Cyp2s1	cytochrome P450, family 2, subfamily s, polypeptide 1	chr7:25802475-25816913	-0.66	0.000440683
Adamts3	a disintegrin-like and metallopeptidase (reprolysin type) with thrombospondin type 1 motif, 3	chr5:89677087-89883334	-0.66	0.00125773
Kcnh7	potassium voltage-gated channel, subfamily H (eag-related), member 7	chr2:62693414-63184287	-0.66	0.00730058
Rsl1	regulator of sex limited protein 1	chr13:67173182-67184044	-0.66	0.00781209
Amigo2	adhesion molecule with Ig like domain 2	chr15:97244125-97247287	-0.66	0.038396
Tmem88b	transmembrane protein 88B	chr4:155781591-155785874	-0.66	0.0179681
Sult4a1	sulfotransferase family 4A, member 1	chr15:84076097-84105754	-0.65	5.75319e-06
Clgn	calmegin	chr8:83389867-83428552	-0.65	1.12802e-05
Cpeb1	cytoplasmic polyadenylation element binding protein 1	chr7:81347026-81455465	-0.65	1.1642e-05
Slc17a7	solute carrier family 17 (sodium-dependent inorganic phosphate cotransporter), member 7	chr7:45163949-45176142	-0.65	2.50263e-05
Galnt17	polypeptide N-acetylgalactosaminyltransferase 17	chr5:130872082-131308497	-0.65	2.65651e-05
Neb	nebulin	chr2:52136647-52378474	-0.65	5.95191e-05
Tmem74	transmembrane protein 74	chr15:43864646-43870036	-0.65	0.000122056
Qpct	glutaminyl-peptide cyclotransferase (glutaminyl cyclase)	chr17:79051906-79090378	-0.65	0.00120387
Cfap100	cilia and flagella associated protein 100	chr6:90403479-90428797	-0.65	0.00211581
Mycbpap	MYCBP associated protein	chr11:94501347-94521742	-0.65	0.00417983
Tube1	epsilon-tubulin 1	chr10:39133976-39152542	-0.65	0.0101786
Ppp1r14a	protein phosphatase 1, regulatory (inhibitor) subunit 14A	chr7:29289308-29293801	-0.65	0.0143996
Fanca	Fanconi anemia, complementation group A	chr8:123268300-123318576	-0.65	0.0170342
Fbln1	fibulin 1	chr15:85205949-85286535	-0.65	0.0193549
Epb41l3	erythrocyte membrane protein band 4.1 like 3	chr17:69075683-69289989	-0.64	1.76658e-06
Iqsec1	IQ motif and Sec7 domain 1	chr6:90656088-90988685	-0.64	3.04024e-06
Bcan	brevican	chr3:87987531-88000230	-0.64	3.36994e-06
Clmp	CXADR-like membrane protein	chr9:40685962-40785319	-0.64	5.80929e-06
Iqsec3	IQ motif and Sec7 domain 3	chr6:121372933-121473678	-0.64	5.83368e-06
Rusc1	RUN and SH3 domain containing 1	chr3:89083981-89093311	-0.64	6.29641e-06
Klc2	kinesin light chain 2	chr19:5107746-5118560	-0.64	1.93927e-05
Msl3	MSL complex subunit 3	chrX:168654117-168673898	-0.64	0.000163274
Chgb	chromogranin B	chr2:132781278-132795079	-0.64	1.69753e-05
Sh3bgr	SH3-binding domain glutamic acid-rich protein	chr16:96200450-96228935	-0.64	0.000994143
Rap1gap	Rap1 GTPase-activating protein	chr4:137664726-137729861	-0.63	6.09427e-06
Reep2	receptor accessory protein 2	chr18:34840589-34847463	-0.63	8.95162e-06
Fbxo25	F-box protein 25	chr8:13907803-13940522	-0.63	4.97085e-05
Slc2a6	solute carrier family 2 (facilitated glucose transporter), member 6	chr2:27021363-27027998	-0.63	0.000700786
Celf5	CUGBP, Elav-like family member 5	chr10:81459227-81482709	-0.63	0.0015464
Ninj2	ninjurin 2	chr6:120093350-120200339	-0.63	0.0133713
Poc1a	POC1 centriolar protein A	chr9:106281061-106350521	-0.63	0.0182806
Nlrc5	NLR family, CARD domain containing 5	chr8:94434356-94527272	-0.63	0.0227148
Zfp493	zinc finger protein 493	chr13:67779693-67792512	-0.63	0.0228643
Tnfsfm13	tumor necrosis factor (ligand) superfamily, membrane-bound member 13	chr11:69682577-69696098	-0.63	0.0418824
Wipf3	WAS/WASL interacting protein family, member 3	chr6:54429603-54503768	-0.63	3.08016e-05
Nefh	neurofilament, heavy polypeptide	chr11:4938754-4948064	-0.62	3.4431e-06
Cadm3	cell adhesion molecule 3	chr1:173333258-173367695	-0.62	4.15355e-06
Slc4a3	solute carrier family 4 (anion exchanger), member 3	chr1:75546266-75562172	-0.62	5.40564e-06
Sh3gl2	SH3-domain GRB2-like 2	chr4:85205126-85639195	-0.62	8.1059e-06
Ndrg4	N-myc downstream regulated gene 4	chr8:95676980-95715119	-0.62	8.64756e-06
Nefl	neurofilament, light polypeptide	chr14:68083863-68089095	-0.62	8.90638e-06
Kifc2	kinesin family member C2	chr15:76659858-76668196	-0.62	8.94912e-06
Trim37	tripartite motif-containing 37	chr11:87127077-87220683	-0.62	9.30994e-06
Chga	chromogranin A	chr12:102554969-102565028	-0.62	1.62906e-05
Sema7a	sema domain, immunoglobulin domain (Ig), and GPI membrane anchor, (semaphorin) 7A	chr9:57940112-57962865	-0.62	1.93927e-05
Rims1	regulating synaptic membrane exocytosis 1	chr1:22286251-22805994	-0.62	2.37492e-05
Cacnb3	calcium channel, voltage-dependent, beta 3 subunit	chr15:98630840-98644529	-0.62	3.03674e-05
Pgbd5	piggyBac transposable element derived 5	chr8:124369049-124439658	-0.62	8.76245e-05
Psd	pleckstrin and Sec7 domain containing	chr19:46312087-46327156	-0.62	9.99453e-05
Ppp1r1a	protein phosphatase 1, regulatory (inhibitor) subunit 1A	chr15:103530279-103538003	-0.62	0.000147838
Kcns3	potassium voltage-gated channel, delayed-rectifier, subfamily S, member 3	chr12:11090202-11151056	-0.62	0.000197024
Ripor2	RHO family interacting cell polarization regulator 2	chr13:24501525-24733816	-0.62	0.000363643
Gpr22	G protein-coupled receptor 22	chr12:31706867-31713947	-0.62	0.000483711
Fancc	Fanconi anemia, complementation group C	chr13:63285043-63497278	-0.62	0.000988984
A2m	alpha-2-macroglobulin	chr6:121635376-121679227	-0.62	0.00142727
Cpne7	copine VII	chr8:123117374-123135182	-0.62	0.00406598
Hba-a1	hemoglobin alpha, adult chain 1	chr11:32283511-32284465	-0.62	0.024372
Pcdh9	protocadherin 9	chr14:93013410-93890679	-0.62	0.0389731
Stxbp1	syntaxin binding protein 1	chr2:32787602-32847245	-0.61	1.88514e-06
Tigar	Trp53 induced glycolysis repulatory phosphatase	chr6:127085116-127109557	-0.61	2.83324e-05
Rnf208	ring finger protein 208	chr2:25242929-25244262	-0.61	3.90955e-05
Eno2	enolase 2, gamma neuronal	chr6:124760053-124769673	-0.61	4.68827e-05
Ablim2	actin-binding LIM protein 2	chr5:35757880-35884973	-0.61	6.12176e-05
B3galt1	UDP-Gal:betaGlcNAc beta 1,3-galactosyltransferase, polypeptide 1	chr2:67565871-68122689	-0.61	6.40507e-05
Phyhip	phytanoyl-CoA hydroxylase interacting protein	chr14:70457476-70468832	-0.61	0.00012777
Epha10	Eph receptor A10	chr4:124880899-124917800	-0.61	0.00367406
Gpc2	glypican 2 (cerebroglycan)	chr5:138273655-138280005	-0.61	0.00685008
Recql4	RecQ protein-like 4	chr15:76703553-76710548	-0.61	0.00860379
Esr1	estrogen receptor 1 (alpha)	chr10:4611593-5005614	-0.61	0.0400102
Mroh1	maestro heat-like repeat family member 1	chr15:76380261-76453038	-0.61	3.04024e-06
Atp1a3	ATPase, Na+/K+ transporting, alpha 3 polypeptide	chr7:24978167-25005958	-0.6	2.23958e-06
St8sia1	ST8 alpha-N-acetyl-neuraminide alpha-2,8-sialyltransferase 1	chr6:142821545-142964452	-0.6	4.4333e-06
Asah2	N-acylsphingosine amidohydrolase 2	chr19:31982597-32108211	-0.6	7.03526e-06
Thy1	thymus cell antigen 1, theta	chr9:44043384-44048579	-0.6	1.1952e-05
Carmil2	capping protein regulator and myosin 1 linker 2	chr8:105686274-105698187	-0.6	2.57737e-05
Sptbn4	spectrin beta, non-erythrocytic 4	chr7:27356383-27447686	-0.6	6.82504e-05
Tmem63c	transmembrane protein 63c	chr12:87021340-87090043	-0.6	7.86432e-05
Tubb4a	tubulin, beta 4A class IVA	chr17:57080066-57087782	-0.6	8.91265e-05
Acp1	acid phosphatase 1, soluble	chr12:30893326-30911589	-0.6	0.000131062
Tmod4	tropomodulin 4	chr3:95124476-95129209	-0.6	0.00307121
Gm14418	predicted gene 14418	chr2:177387124-177398320	-0.6	0.0248999
Vwa7	von Willebrand factor A domain containing 7	chr17:35016579-35026741	-0.6	9.76036e-06
Ankrd55	ankyrin repeat domain 55	chr13:112288451-112384002	-0.6	3.43748e-05
Fgf1	fibroblast growth factor 1	chr18:38838673-38929472	-0.59	3.4431e-06
Mapk10	mitogen-activated protein kinase 10	chr5:102907948-103211334	-0.59	6.14679e-06
Cend1	cell cycle exit and neuronal differentiation 1	chr7:141426446-141429491	-0.59	8.21336e-06
Cables2	CDK5 and Abl enzyme substrate 2	chr2:180258540-180273496	-0.59	8.95162e-06
Usp13	ubiquitin specific peptidase 13 (isopeptidase T-3)	chr3:32817546-32938071	-0.59	1.23754e-05
Mest	mesoderm specific transcript	chr6:30723547-30748465	-0.59	1.2406e-05
Ank1	ankyrin 1, erythroid	chr8:22974844-23150497	-0.59	1.47701e-05
Kif21b	kinesin family member 21B	chr1:136131389-136177998	-0.59	1.91154e-05
Syt7	synaptotagmin VII	chr19:10389090-10453180	-0.59	5.39676e-05
Rtn2	reticulon 2 (Z-band associated protein)	chr7:19282624-19296160	-0.59	0.0002277
Ankrd13d	ankyrin repeat domain 13 family, member D	chr19:4270180-4283137	-0.59	0.000291021
Vit	vitrin	chr17:78508064-78627408	-0.59	0.00104285
Rftn1	raftlin lipid raft linker 1	chr17:49992257-50190674	-0.59	0.0156513
Ifi203	interferon activated gene 203	chr1:173920407-173942672	-0.59	0.0184825
Efnb3	ephrin B3	chr11:69554092-69560205	-0.59	0.0238045
Hapln2	hyaluronan and proteoglycan link protein 2	chr3:88021750-88027583	-0.59	0.0328201
Them6	thioesterase superfamily member 6	chr15:74721204-74724639	-0.59	8.06932e-05
1700019D03Rik	RIKEN cDNA 1700019D03 gene	chr1:52922324-53020179	-0.59	0.000176683
