# Supplementary material for: Compensatory Interplay Between Clarin‐1 and Clarin‐2 Deafness‐Associated Proteins Governs Phenotypic Variability in Hearing
Source: Adv Sci (Weinh). 2026 Jan 22;13(20):e21853. doi: 10.1002/advs.202521853 (PMC13067776; doi:10.1002/advs.202521853)
Supplement: Supplementary file 2 — Supporting File 2: advs73883‐sup‐0002‐Tables.zip. [file ADVS-13-e21853-s003.zip › advs202521853_Table S2.xlsx]

## Sheet: Sheet1
Table S2. RNA-seq analysis of differentially expressed genes in the organ of Corti from Clrn2-/- mice at P21 relative to wild-type.
Gene Symbol	Description	Gene Position	Log2 Fold change	Qval
Gm15446	predicted gene 15446	chr5:109923400-109943936	7.79	0.000424508
Fgf21	fibroblast growth factor 21	chr7:45613886-45615490	4.67	0.000513674
Fgf8	fibroblast growth factor 8	chr19:45736798-45742915	4.67	0.00433458
Saa1	serum amyloid A 1	chr7:46740497-46742980	4.3	0.0467087
Sprr1a	small proline-rich protein 1A	chr3:92483952-92485895	3.71	0.00804919
Ryr1	ryanodine receptor 1, skeletal muscle	chr7:29003344-29125179	3.5	0.00123039
Fosl1	fos-like antigen 1	chr19:5447547-5455946	3.35	0.0171328
Hamp	hepcidin antimicrobial peptide	chr7:30942368-30944032	2.44	0.0222721
Gm1113	predicted gene 1113	chr9:35509222-35518269	2.25	0.0431828
Krt90	keratin 90	chr15:101552356-101562950	2.01	0.0479383
Tssk3	testis-specific serine kinase 3	chr4:129489014-129491022	1.98	0.0465254
Ly6g6c	lymphocyte antigen 6 complex, locus G6C	chr17:35065388-35070050	1.9	0.0117077
Sdr16c5	short chain dehydrogenase/reductase family 16C, member 5	chr4:3995936-4019663	1.73	0.0088497
Cep41	centrosomal protein 41	chr6:30653457-30693749	1.71	0.00138167
Gm4869	predicted gene 4869	chr5:140445645-140495071	1.67	0.0413252
Chac1	ChaC, cation transport regulator 1	chr2:119351229-119354381	1.65	0.00109981
Amtn	amelotin	chr5:88376108-88385916	1.65	0.0457966
Lmod3	leiomodin 3 (fetal)	chr6:97238534-97252759	1.63	0.00260064
Loxl4	lysyl oxidase-like 4	chr19:42593982-42612813	1.59	0.00708684
Pkd1l2	polycystic kidney disease 1 like 2	chr8:116995679-117082449	1.58	0.0263448
Pou5f2	POU domain class 5, transcription factor 2	chr13:78024902-78026295	1.53	0.0326292
Zp1	zona pellucida glycoprotein 1	chr19:10914287-10920632	1.5	0.00413177
Hspa1b	heat shock protein 1B	chr17:34956436-34959238	1.5	0.0148415
Pip5kl1	phosphatidylinositol-4-phosphate 5-kinase-like 1	chr2:32574797-32583782	1.48	0.000513674
Atf3	activating transcription factor 3	chr1:191170296-191218039	1.45	0.000858457
Plet1	placenta expressed transcript 1	chr9:50494525-50505482	1.44	0.0041969
Otol1	otolin 1	chr3:70007613-70028708	1.42	0.00773752
Tectb	tectorin beta	chr19:55180733-55196313	1.39	0.00029647
Lgals3	lectin, galactose binding, soluble 3	chr14:47367751-47386160	1.37	0.00375711
Prph2	peripherin 2	chr17:46910459-46924933	1.37	0.0255499
Aim2	absent in melanoma 2	chr1:173350879-173466040	1.36	0.00708684
Tmem211	transmembrane protein 211	chr5:113226909-113239263	1.36	0.0304581
Fbp2	fructose bisphosphatase 2	chr13:62836877-62858422	1.34	0.0162398
Fut1	fucosyltransferase 1	chr7:45617289-45621059	1.34	0.0445957
Slc6a14	solute carrier family 6 (neurotransmitter transporter), member 14	chrX:21714896-21742355	1.32	0.0082029
Tacstd2	tumor-associated calcium signal transducer 2	chr6:67534062-67535796	1.31	0.00109981
H2ac19		chr3:96239749-96240276	1.29	0.0380642
Defb42	defensin beta 42	chr14:63046991-63058149	1.22	0.00109981
Alox15	arachidonate 15-lipoxygenase	chr11:70344152-70352031	1.2	0.0497485
Lypd3	Ly6/Plaur domain containing 3	chr7:24636550-24641118	1.15	0.0124822
Tnnt2	troponin T2, cardiac	chr1:135836354-135852260	1.14	0.0133614
Msc	musculin	chr1:14753346-14755992	1.14	0.0463587
Gdf6	growth differentiation factor 6	chr4:9844372-9862345	1.13	0.00597317
Kcnip2	Kv channel-interacting protein 2	chr19:45791839-45816061	1.12	0.000424508
Tbata	thymus, brain and testes associated	chr10:61171954-61188841	1.09	0.0243932
Chrna1	cholinergic receptor, nicotinic, alpha polypeptide 1 (muscle)	chr2:73563215-73580338	1.08	0.0111544
Mansc4	MANSC domain containing 4	chr6:147075060-147087032	1.08	0.0400817
Nppc	natriuretic peptide type C	chr1:86666291-86670571	1.07	0.00445499
Hspa1a	heat shock protein 1A	chr17:34969190-34972156	1.06	0.0217879
Pebp4	phosphatidylethanolamine binding protein 4	chr14:69840420-70059918	1.06	0.0310869
Sapcd2	suppressor APC domain containing 2	chr2:25372321-25378213	1.05	0.0164735
Krt8	keratin 8	chr15:101996698-102004482	1.04	0.000865148
Fos	FBJ osteosarcoma oncogene	chr12:85473890-85477273	1.03	0.00589538
Tnfrsf12a	tumor necrosis factor receptor superfamily, member 12a	chr17:23675445-23677468	1	0.000740733
Slc16a14	solute carrier family 16 (monocarboxylic acid transporters), member 14	chr1:84905898-84935134	1	0.0381943
C2cd4b	C2 calcium-dependent domain containing 4B	chr9:67759437-67760930	0.99	0.023744
Kcnj14	potassium inwardly-rectifying channel, subfamily J, member 14	chr7:45816460-45824782	0.98	0.00300692
Prph	peripherin	chr15:99055174-99058978	0.97	0.0196547
Egfl6	EGF-like-domain, multiple 6	chrX:166523007-166585720	0.96	0.00342069
Ptx3	pentraxin related gene	chr3:66219910-66225805	0.93	0.00749996
Bbc3	BCL2 binding component 3	chr7:16308393-16318205	0.91	0.00586346
Sdf2l1	stromal cell-derived factor 2-like 1	chr16:17130138-17132383	0.9	0.00254294
Mthfd2	methylenetetrahydrofolate dehydrogenase (NAD+ dependent), methenyltetrahydrofolate cyclohydrolase	chr6:83305691-83325908	0.89	0.000538907
Stx11	syntaxin 11	chr10:12938209-12964298	0.89	0.021517
Lgr6	leucine-rich repeat-containing G protein-coupled receptor 6	chr1:134983301-135105276	0.88	0.00695845
Pycr1	pyrroline-5-carboxylate reductase 1	chr11:120635712-120643769	0.86	0.00375711
Rasd2	RASD family, member 2	chr8:75213944-75224113	0.85	0.017816
Mal2	mal, T cell differentiation protein 2	chr15:54571192-54602847	0.84	0.00138167
Slc15a5	solute carrier family 15, member 5	chr6:137983586-138079916	0.84	0.00293028
Ocm	oncomodulin	chr5:144019804-144026670	0.83	0.00373832
Cela1	chymotrypsin-like elastase family, member 1	chr15:100674421-100687921	0.83	0.0206076
Gadd45a	growth arrest and DNA-damage-inducible 45 alpha	chr6:67035096-67037457	0.81	0.000513674
Crym	crystallin, mu	chr7:120186380-120202111	0.81	0.00300692
Hrk	harakiri, BCL2 interacting protein (contains only BH3 domain)	chr5:118164648-118189478	0.81	0.00373832
Tmc1	transmembrane channel-like gene family 1	chr19:20783458-20954202	0.81	0.0083324
Tunar	Tcl1 upstream neural differentiation associated RNA	chr12:105333870-105383932	0.8	0.0380202
Tunar	Tcl1 upstream neural differentiation associated RNA	chr12:105333870-105383932	0.8	0.0380202
Tunar	Tcl1 upstream neural differentiation associated RNA	chr12:105333870-105383932	0.8	0.0380202
Tunar	Tcl1 upstream neural differentiation associated RNA	chr12:105333870-105383932	0.8	0.0380202
Tunar	Tcl1 upstream neural differentiation associated RNA	chr12:105333870-105383932	0.8	0.0380202
Tunar	Tcl1 upstream neural differentiation associated RNA	chr12:105333870-105383932	0.8	0.0380202
Tunar	Tcl1 upstream neural differentiation associated RNA	chr12:105333870-105383932	0.8	0.0380202
Tunar	Tcl1 upstream neural differentiation associated RNA	chr12:105333870-105383932	0.8	0.0380202
Tunar	Tcl1 upstream neural differentiation associated RNA	chr12:105333870-105383932	0.8	0.0380202
Tunar	Tcl1 upstream neural differentiation associated RNA	chr12:105333870-105383932	0.8	0.0380202
Tunar	Tcl1 upstream neural differentiation associated RNA	chr12:105333870-105383932	0.8	0.0380202
Tunar	Tcl1 upstream neural differentiation associated RNA	chr12:105333870-105383932	0.8	0.0380202
Tunar	Tcl1 upstream neural differentiation associated RNA	chr12:105333870-105383932	0.8	0.0380202
Tunar	Tcl1 upstream neural differentiation associated RNA	chr12:105333870-105383932	0.8	0.0380202
Tunar	Tcl1 upstream neural differentiation associated RNA	chr12:105333870-105383932	0.8	0.0380202
Tunar	Tcl1 upstream neural differentiation associated RNA	chr12:105333870-105383932	0.8	0.0380202
Tunar	Tcl1 upstream neural differentiation associated RNA	chr12:105333870-105383932	0.8	0.0380202
Tunar	Tcl1 upstream neural differentiation associated RNA	chr12:105333870-105383932	0.8	0.0380202
Tunar	Tcl1 upstream neural differentiation associated RNA	chr12:105333870-105383932	0.8	0.0380202
Tunar	Tcl1 upstream neural differentiation associated RNA	chr12:105333870-105383932	0.8	0.0380202
Tunar	Tcl1 upstream neural differentiation associated RNA	chr12:105333870-105383932	0.8	0.0380202
Tunar	Tcl1 upstream neural differentiation associated RNA	chr12:105333870-105383932	0.8	0.0380202
Tunar	Tcl1 upstream neural differentiation associated RNA	chr12:105333870-105383932	0.8	0.0380202
Arrdc4	arrestin domain containing 4	chr7:68736995-68749241	0.79	0.00165929
Elf3	E74-like factor 3	chr1:135253575-135258568	0.79	0.00711469
Fxyd2	FXYD domain-containing ion transport regulator 2	chr9:45399669-45410278	0.79	0.00722336
Hs6st2	heparan sulfate 6-O-sulfotransferase 2	chrX:51387212-51681856	0.79	0.0196547
Gdnf	glial cell line derived neurotrophic factor	chr15:7810846-7837575	0.79	0.0401221
Cpxm2	carboxypeptidase X 2 (M14 family)	chr7:132032687-132154739	0.78	0.000513674
Cutal	cutA divalent cation tolerance homolog-like	chr2:34874396-34892132	0.78	0.0187803
Tspan8	tetraspanin 8	chr10:115816832-115849893	0.77	0.00269982
Hsd17b6	hydroxysteroid (17-beta) dehydrogenase 6	chr10:127990936-128007611	0.77	0.0162481
Slc1a4	solute carrier family 1 (glutamate/neutral amino acid transporter), member 4	chr11:20302180-20332713	0.76	0.00235988
Epcam	epithelial cell adhesion molecule	chr17:87635979-87651129	0.76	0.00349076
Kcna10	potassium voltage-gated channel, shaker-related subfamily, member 10	chr3:107183056-107195721	0.76	0.00633191
Chrna9	cholinergic receptor, nicotinic, alpha polypeptide 9	chr5:65934921-65977326	0.76	0.0148776
Mpp3	membrane protein, palmitoylated 3 (MAGUK p55 subfamily member 3)	chr11:101999652-102028461	0.75	0.00285582
Otogl	otogelin-like	chr10:107760531-107912134	0.75	0.00370602
Otog	otogelin	chr7:46240987-46311434	0.75	0.00430911
Lrrc3c	leucine rich repeat containing 3C	chr11:98598291-98599586	0.74	0.0286623
Cldn7	claudin 7	chr11:69964779-69967885	0.73	0.00293278
Cybrd1	cytochrome b reductase 1	chr2:71117923-71142926	0.73	0.0215074
Bhmt	betaine-homocysteine methyltransferase	chr13:93616675-93637961	0.73	0.0253528
Gldn	gliomedin	chr9:54286486-54341786	0.72	0.000865148
Lrtm2	leucine-rich repeats and transmembrane domains 2	chr6:119315133-119330766	0.72	0.0130097
Hdc	histidine decarboxylase	chr2:126593667-126619299	0.72	0.0182238
Socs3	suppressor of cytokine signaling 3	chr11:117966079-117970047	0.71	0.0146843
Derl3	Der1-like domain family, member 3	chr10:75893413-75895941	0.71	0.0184257
Kcnj13	potassium inwardly-rectifying channel, subfamily J, member 13	chr1:87386363-87394729	0.71	0.0428687
Myo1h	myosin 1H	chr5:114289166-114365357	0.71	0.0462274
Krt18	keratin 18	chr15:102028180-102032027	0.7	0.00338176
Otoa	otoancorin	chr7:121081650-121163097	0.7	0.00433458
Bcl2l11	BCL2-like 11 (apoptosis facilitator)	chr2:128126038-128162547	0.69	0.000484357
Strc	stereocilin	chr2:121363728-121387168	0.68	0.0196547
Hspa5	heat shock protein 5	chr2:34771970-34777547	0.67	0.00614562
Ces1d	carboxylesterase 1D	chr8:93166068-93197838	0.67	0.00773752
Hells	helicase, lymphoid specific	chr19:38930915-38971051	0.67	0.0163241
Aif1	allograft inflammatory factor 1	chr17:35170991-35176068	0.67	0.0290287
Ankrd22	ankyrin repeat domain 22	chr19:34121469-34166053	0.67	0.0357187
Irf6	interferon regulatory factor 6	chr1:193153111-193172023	0.66	0.002493
Etv5	ets variant 5	chr16:22381309-22439719	0.66	0.00749996
Rbp7	retinol binding protein 7, cellular	chr4:149449687-149454978	0.66	0.0409159
Btbd11	BTB (POZ) domain containing 11	chr10:85386814-85660292	0.65	0.00401358
Adamts15	a disintegrin-like and metallopeptidase (reprolysin type) with thrombospondin type 1 motif, 15	chr9:30899155-30922452	0.65	0.0430788
Cd300a	CD300A molecule	chr11:114890041-114904654	0.64	0.0238226
Muc15	mucin 15	chr2:110721340-110739527	0.64	0.00323371
Brinp2	bone morphogenic protein/retinoic acid inducible neural-specific 2	chr1:158245269-158356326	0.63	0.0117215
Jsrp1	junctional sarcoplasmic reticulum protein 1	chr10:80808496-80813498	0.63	0.0127903
Slitrk6	SLIT and NTRK-like family, member 6	chr14:110748580-110755149	0.63	0.0135752
Tmprss9	transmembrane protease, serine 9	chr10:80871848-80899492	0.63	0.0339202
Ppp1r27	protein phosphatase 1, regulatory subunit 27	chr11:120549979-120551132	0.62	0.00633724
Palm3	paralemmin 3	chr8:84021471-84030295	0.61	0.0164197
Trim66	tripartite motif-containing 66	chr7:109449006-109508134	0.6	0.00626386
Chst1	carbohydrate (keratan sulfate Gal-6) sulfotransferase 1	chr2:92599707-92615250	0.6	0.0227224
Loxhd1	lipoxygenase homology domains 1	chr18:77281958-77442930	0.6	0.0310869
Pof1b	premature ovarian failure 1B	chrX:112638431-112698651	0.6	0.0482948
Sdc4	syndecan 4	chr2:164424247-164443887	0.59	0.00154456
Id1	inhibitor of DNA binding 1	chr2:152736251-152737410	0.59	0.0017893
Nectin1	nectin cell adhesion molecule 1	chr9:43743984-43832658	0.59	0.00387844
Hbegf	heparin-binding EGF-like growth factor	chr18:36504927-36515805	0.59	0.00560256
Hjv		chr3:96525172-96529210	-2.64	0.0142977
Olfr222	olfactory receptor 222	chr11:59570255-59576235	-2.57	0.0396898
Pinlyp	phospholipase A2 inhibitor and LY6/PLAUR domain containing	chr7:24541658-24546118	-2.48	0.00445499
Msantd1	Myb/SANT-like DNA-binding domain containing 1	chr5:34908012-34923839	-2.4	0.00317978
Ttn	titin	chr2:76703980-76982547	-2.19	0.00029647
Tmem233	transmembrane protein 233	chr5:116038755-116083244	-2.15	0.00253131
Olfr12	olfactory receptor 12	chr1:92617788-92623412	-2.07	0.0157696
Perm1	PPARGC1 and ESRR induced regulator, muscle 1	chr4:156215868-156221307	-2.05	0.000865148
Gm9844	predicted pseudogene 9844	chr7:24862213-24862697	-1.94	0.0142295
Bglap3	bone gamma-carboxyglutamate protein 3	chr3:88368616-88372743	-1.8	0.000497762
Pgam2	phosphoglycerate mutase 2	chr11:5801640-5803733	-1.73	0.00960042
Slc6a5	solute carrier family 6 (neurotransmitter transporter, glycine), member 5	chr7:49910146-49963856	-1.7	0.0352306
Ms4a4d	membrane-spanning 4-domains, subfamily A, member 4D	chr19:11536801-11558467	-1.66	0.0413252
Snorc		chr1:87470271-87475482	-1.65	0.0271348
Rem2	rad and gem related GTP binding protein 2	chr14:54476100-54480431	-1.61	0.0215965
Cox8b	cytochrome c oxidase subunit VIIIb	chr7:140898945-140900446	-1.59	0.000538907
Dusp13	dual specificity phosphatase 13	chr14:21733394-21751181	-1.52	0.0456037
Art1	ADP-ribosyltransferase 1	chr7:102101743-102113933	-1.5	0.0370781
Mybpc2	myosin binding protein C, fast-type	chr7:44501699-44524656	-1.48	0.00362843
Sec16b	SEC16 homolog B (S. cerevisiae)	chr1:157506728-157568425	-1.47	0.00765176
Lsmem1	leucine-rich single-pass membrane protein 1	chr12:40175493-40199490	-1.46	0.00296897
Lrrc52	leucine rich repeat containing 52	chr1:167445669-167466780	-1.44	0.00272217
Hba-a2	hemoglobin alpha, adult chain 2	chr11:32296489-32297298	-1.43	0.00730776
Tcap	titin-cap	chr11:98383811-98384953	-1.4	0.0116278
Mafa	v-maf musculoaponeurotic fibrosarcoma oncogene family, protein A (avian)	chr15:75745490-75748228	-1.36	0.000513674
Chrna4	cholinergic receptor, nicotinic, alpha polypeptide 4	chr2:181018380-181043546	-1.34	0.0270322
Hrh2	histamine receptor H2	chr13:54192129-54236180	-1.33	0.00300692
Inhbb	inhibin beta-B	chr1:119415465-119422248	-1.33	0.00902814
Sec14l4	SEC14-like lipid binding 4	chr11:4031462-4048024	-1.27	0.0124717
Catip	ciliogenesis associated TTC17 interacting protein	chr1:74362108-74369321	-1.25	0.0152536
Lrrc14b	leucine rich repeat containing 14B	chr13:74359578-74364005	-1.23	0.00114402
Drd1	dopamine receptor D1	chr13:54051183-54055705	-1.22	0.00323371
Asb11	ankyrin repeat and SOCS box-containing 11	chrX:164436994-164459170	-1.21	0.0315475
Diras2	DIRAS family, GTP-binding RAS-like 2	chr13:52504380-52531279	-1.17	0.00375711
Pcp4	Purkinje cell protein 4	chr16:96467606-96525793	-1.15	0.0489578
Lctl	lactase-like	chr9:64117147-64138118	-1.13	0.0334545
Otos	otospiralin	chr1:92644218-92648841	-1.12	0.00534132
Elovl2	elongation of very long chain fatty acids (FEN1/Elo2, SUR4/Elo3, yeast)-like 2	chr13:41182381-41220405	-1.12	0.0102192
Clrn2	clarin 2	chr5:45453751-45464149	-1.12	0.0334545
Sema3e	sema domain, immunoglobulin domain (Ig), short basic domain, secreted, (semaphorin) 3E	chr5:14025276-14256689	-1.07	0.00029647
A530016L24Rik	RIKEN cDNA A530016L24 gene	chr12:112489448-112499927	-1.07	0.00453999
Pla2g4e	phospholipase A2, group IVE	chr2:120166412-120245335	-1.06	0.00498008
Grin2d	glutamate receptor, ionotropic, NMDA2D (epsilon 4)	chr7:45831883-45878378	-1.04	0.00138167
Sphkap	SPHK1 interactor, AKAP domain containing	chr1:83254139-83408200	-1.04	0.00029647
C1ql1	complement component 1, q subcomponent-like 1	chr11:102939264-102946688	-1.03	0.00375711
Gpr83	G protein-coupled receptor 83	chr9:14860210-14870789	-1.01	0.0280948
Poln	DNA polymerase N	chr5:34007179-34169448	-1.01	0.0467087
Mroh3	maestro heat-like repeat family member 3	chr1:136181652-136212828	-1	0.0479038
Adnp	activity-dependent neuroprotective protein	chr2:168180986-168207112	-0.98	0.0118212
Ucma	upper zone of growth plate and cartilage matrix associated	chr2:4976122-4985748	-0.97	0.00883178
Kcnk10	potassium channel, subfamily K, member 10	chr12:98429437-98578310	-0.96	0.00271107
Corin	corin	chr5:72300025-72504473	-0.95	0.0102192
Grm4	glutamate receptor, metabotropic 4	chr17:27422387-27521403	-0.93	0.0142977
Gm5737	predicted gene 5737	chr7:120812365-120831193	-0.91	0.00861379
Slc29a4	solute carrier family 29 (nucleoside transporters), member 4	chr5:142692512-142722490	-0.9	0.0251758
Kcnd2	potassium voltage-gated channel, Shal-related family, member 2	chr6:21215503-21729805	-0.87	0.00271107
Sertm1	serine rich and transmembrane domain containing 1	chr3:54897068-54915887	-0.87	0.00129278
Nol4	nucleolar protein 4	chr18:22693181-23041653	-0.87	0.00506737
Gm45716	predicted gene 45716	chr11:90187683-90251255	-0.86	0.0165922
Ninj2	ninjurin 2	chr6:120093350-120200339	-0.85	0.0187803
Kcnj3	potassium inwardly-rectifying channel, subfamily J, member 3	chr2:55435970-55598145	-0.84	0.00152359
Zfp365	zinc finger protein 365	chr10:67886103-67912662	-0.84	0.00165929
Glra3	glycine receptor, alpha 3 subunit	chr8:55940460-56130070	-0.84	0.00522281
Art5	ADP-ribosyltransferase 5	chr7:102096879-102109489	-0.84	0.0462274
Tmem108	transmembrane protein 108	chr9:103482947-103761837	-0.83	0.000893764
Rpp25	ribonuclease P/MRP 25 subunit	chr9:57504026-57505448	-0.83	0.0194757
Rasgrp2	RAS, guanyl releasing protein 2	chr19:6399340-6415216	-0.82	0.000858457
A2m	alpha-2-macroglobulin	chr6:121635376-121679227	-0.82	0.00634117
Sult5a1	sulfotransferase family 5A, member 1	chr8:123140192-123158315	-0.81	0.00129278
Tpbgl	trophoblast glycoprotein-like	chr7:99624082-99627103	-0.81	0.00176199
Thrsp	thyroid hormone responsive	chr7:97412938-97417730	-0.79	0.0133614
Cpne7	copine VII	chr8:123117374-123135182	-0.79	0.0162481
Lgi2	leucine-rich repeat LGI family, member 2	chr5:52533517-52566462	-0.78	0.000898913
Rcor2	REST corepressor 2	chr19:7267325-7275225	-0.78	0.00137219
Pygm	muscle glycogen phosphorylase	chr19:6384399-6398459	-0.77	0.000484357
Cfap161	cilia and flagella associated protein 161	chr7:83774101-83794880	-0.77	0.00447289
Col24a1	collagen, type XXIV, alpha 1	chr3:145292472-145552011	-0.77	0.00640203
Lbh	limb-bud and heart	chr17:72918305-72941947	-0.75	0.00154456
Qpct	glutaminyl-peptide cyclotransferase (glutaminyl cyclase)	chr17:79051906-79090378	-0.75	0.00568682
Tnfaip3	tumor necrosis factor, alpha-induced protein 3	chr10:19000910-19015657	-0.75	0.00642288
Kcnip3	Kv channel interacting protein 3, calsenilin	chr2:127456498-127522094	-0.74	0.000858457
Klk6	kallikrein related-peptidase 6	chr7:43824499-43832030	-0.74	0.0157246
Tmem132c	transmembrane protein 132C	chr5:127241808-127565793	-0.73	0.00207297
Cdh3	cadherin 3	chr8:106510891-106557297	-0.72	0.0260158
Phf24	PHD finger protein 24	chr4:42916660-42944752	-0.71	0.000696853
Nrip3	nuclear receptor interacting protein 3	chr7:109758055-109782025	-0.71	0.00199136
Ankrd34a	ankyrin repeat domain 34A	chr3:96596636-96599775	-0.71	0.0152669
Cpne9	copine family member IX	chr6:113282307-113305627	-0.69	0.00313537
Cebpb	CCAAT/enhancer binding protein (C/EBP), beta	chr2:167688915-167690418	-0.69	0.00436533
Colq	collagen-like tail subunit (single strand of homotrimer) of asymmetric acetylcholinesterase	chr14:31523082-31591343	-0.68	0.00138167
Alpk2	alpha-kinase 2	chr18:65265529-65394066	-0.68	0.00478156
Cacna1h	calcium channel, voltage-dependent, T type, alpha 1H subunit	chr17:25374285-25433783	-0.68	0.00614562
Ankdd1b	ankyrin repeat and death domain containing 1B	chr13:96416134-96471267	-0.68	0.00774318
Rubcnl	RUN and cysteine rich domain containing beclin 1 interacting protein like	chr14:75016027-75052532	-0.68	0.0290787
Fancd2	Fanconi anemia, complementation group D2	chr6:113531682-113597017	-0.68	0.0445341
Etnppl	ethanolamine phosphate phospholyase	chr3:130617448-130637521	-0.68	0.0159814
Olfm3	olfactomedin 3	chr3:114904078-115125722	-0.67	0.00634117
Hcn2	hyperpolarization-activated, cyclic nucleotide-gated K+ 2	chr10:79716634-79736108	-0.66	0.00317978
Tmsb10	thymosin, beta 10	chr6:72957347-72958748	-0.66	0.00589538
Nrip2	nuclear receptor interacting protein 2	chr6:128399296-128416427	-0.66	0.0082179
Otor	otoraplin	chr2:143078473-143081713	-0.66	0.0127903
N4bp3	NEDD4 binding protein 3	chr11:51643063-51650842	-0.65	0.00681118
Stk24	serine/threonine kinase 24	chr14:121286343-121380011	-0.64	0.000424508
Sgsm1	small G protein signaling modulator 1	chr5:113243220-113310786	-0.64	0.00165929
Whrn	whirlin	chr4:63414910-63495991	-0.64	0.0113116
Hmga1b	high mobility group AT-hook 1B	chr11:120762794-120764419	-0.64	0.0162481
Myh11	myosin, heavy polypeptide 11, smooth muscle	chr16:14194535-14291372	-0.64	0.0257013
Coch	cochlin	chr12:51593341-51605771	-0.63	0.00734173
Pold4	polymerase (DNA-directed), delta 4	chr19:4231899-4233634	-0.62	0.0425076
Hbb-bt	hemoglobin, beta adult t chain	chr7:103812524-103813996	-0.62	0.047463
Tmem196	transmembrane protein 196	chr12:119945822-120021246	-0.62	0.00493339
Creg2	cellular repressor of E1A-stimulated genes 2	chr1:39618406-39651474	-0.62	0.00589538
Abcc8	ATP-binding cassette, sub-family C (CFTR/MRP), member 8	chr7:46104523-46180033	-0.61	0.000858457
B3galt2	UDP-Gal:betaGlcNAc beta 1,3-galactosyltransferase, polypeptide 2	chr1:143640664-143654614	-0.61	0.00300692
Cdh9	cadherin 9	chr15:16728756-16857094	-0.61	0.00313537
Kcns3	potassium voltage-gated channel, delayed-rectifier, subfamily S, member 3	chr12:11090202-11151056	-0.61	0.00687352
Aass	aminoadipate-semialdehyde synthase	chr6:23072173-23132986	-0.61	0.0125462
Ache	acetylcholinesterase	chr5:137287519-137294466	-0.6	0.000858457
Trf	transferrin	chr9:103204001-103230444	-0.6	0.00138167
Slco5a1	solute carrier organic anion transporter family, member 5A1	chr1:12866549-12992650	-0.6	0.0018271
Hcn3	hyperpolarization-activated, cyclic nucleotide-gated K+ 3	chr3:89146074-89160196	-0.6	0.017551
Rap1gap2	RAP1 GTPase activating protein 2	chr11:74383356-74610915	-0.59	0.00154456
Nell2	NEL-like 2	chr15:95075230-95528559	-0.59	0.00634117
Srl	sarcalumenin	chr16:4480216-4541816	-0.59	0.00678818
Cited4	Cbp/p300-interacting transactivator, with Glu/Asp-rich carboxy-terminal domain, 4	chr4:120666572-120667820	-0.59	0.0427842
